# Supplementary material for: Integrated 16S and metabolomics revealed the mechanism of drought resistance and nitrogen uptake in rice at the heading stage under different nitrogen levels
Source: Front Plant Sci. 2023 Apr 4;14:1120584. doi: 10.3389/fpls.2023.1120584 (PMC10114610; doi:10.3389/fpls.2023.1120584)
Supplement: Supplementary Table 1 — Identification information for DMs between the LN and NN treatments. [file Table_1.xlsx]

## Sheet: LN_NN
ID	m/z	Retention time (min)	Ion mode	Metabolites	Compound ID	Super Class	Class	Sub Class	level	kegg	Score	Fragmentation Score	Adducts	Formula	Mass Error (ppm)	VIP	P-value	adj.P-value	log2(FC)	FC	average(LN)	average(NN)	LN-1	LN-2	LN-3	NN-1	NN-2	NN-3
4.57_191.0320m/z	191.032	4.56617	neg	N-Nitrosothialdine	87478	Organoheterocyclic compounds	Azacyclic compounds	Dithiazinanes			39	0	M-H	C6H12N2OS2	0.684369	1.3193	0.0363027	0.352307	-1.84427	0.278495	141.204	507.024	182.227	126.912	114.473	502.561	307.952	710.561
8.39_391.0887m/z	391.089	8.38932	neg	Methyl 6-O-galloyl-beta-D-glucopyranoside	93933	Benzenoids	Benzene and substituted derivatives	Benzoic acids and derivatives			37.7	0	M+FA-H	C14H18O10	1.42638	1.39427	0.0494051	0.365599	-2.09099	0.23472	151.649	646.087	169.558	43.973	241.417	884.181	322.491	731.591
9.74_271.1918m/z	271.192	9.7449	neg	Phenelzine	1811	Benzenoids	Benzene and substituted derivatives	Unclassified		C07430	38.9	0	2M-H	C8H12N2	-3.8448	1.11492	0.00975065	0.323307	-1.25252	0.419715	686.375	1635.34	643.573	676.628	738.926	1919.04	1242.7	1744.27
9.10_353.1319m/z	353.132	9.09843	neg	Deacetyldiltiazem	HMDB0002873	Organoheterocyclic compounds	Benzothiazepines	Unclassified			36	0	M-H2O-H	C20H24N2O3S	-2.81422	1.24161	0.00705981	0.323307	1.53836	2.90465	1205.11	414.89	1341.08	913.016	1361.23	517.194	386.787	340.69
9.56_703.2086m/z	703.209	9.55662	neg	Penicilloic acid	HMDB0060617	Organic acids and derivatives	Carboxylic acids and derivatives	Amino acids, peptides, and analogues			36.2	0	2M-H	C16H20N2O5S	-3.78774	4.25939	0.0338985	0.349461	-6.67809	0.00976548	44.4318	4549.88	3.1385e-06	133.295	3.1385e-06	4100.54	2344.01	7205.09
6.47_291.1217m/z	291.122	6.46548	neg	Histidinyl-Histidine	HMDB0028887	Organic acids and derivatives	Carboxylic acids and derivatives	Amino acids, peptides, and analogues			38.1	0	M-H	C12H16N6O3	2.05093	2.72761	0.0179491	0.342116	-4.53698	0.0430758	13.3352	309.575	24.7258	3.1385e-06	15.2798	299.808	182.834	446.084
4.78_183.1133m/z	183.113	4.78415	neg	Leucyl-Alanine	HMDB0028922	Organic acids and derivatives	Carboxylic acids and derivatives	Amino acids, peptides, and analogues			38.3	0	M-H2O-H	C9H18N2O3	-3.12898	2.39468	0.024114	0.342116	-2.65689	0.158561	83.2354	524.943	3.1385e-06	157.46	92.2458	730.608	516.172	328.05
1.08_160.0608m/z	160.061	1.08202	neg	N-Methylglutamic acid	44791	Organic acids and derivatives	Carboxylic acids and derivatives	Amino acids, peptides, and analogues	**	C01046	37.4	0	M-H	C6H11NO4	-4.83768	1.49206	0.010702	0.325781	-2.2056	0.216794	39.6265	182.784	44.3637	60.7206	13.7951	136.377	177.109	234.866
2.79_218.1031m/z	218.103	2.79123	neg	N-Acetylleucine	HMDB0011756	Organic acids and derivatives	Carboxylic acids and derivatives	Amino acids, peptides, and analogues	***	C02710	38.9	0	M+FA-H	C8H15NO3	-1.83965	1.32314	0.00132157	0.323307	-1.68097	0.311873	470.352	1508.15	449.479	507.491	454.084	1747.01	1307.43	1470.01
8.59_255.1603m/z	255.16	8.59238	neg	Cyclohexane-1-carboxylate	67955	Organic acids and derivatives	Carboxylic acids and derivatives	Carboxylic acids	**	C09822	38.4	0	2M-H	C7H12O2	0.271427	1.26005	0.0207363	0.342116	-1.64713	0.319274	61.2335	191.79	67.7915	75.7382	40.1709	249.443	133.252	192.674
9.10_361.1637m/z	361.164	9.09843	neg	Thyrotropin releasing hormone	HMDB0060080	Organic acids and derivatives	Carboxylic acids and derivatives	Amino acids, peptides, and analogues		C03958	42.5	18.7	M-H	C16H22N6O4	2.03431	1.16791	0.00477436	0.323307	1.3502	2.54948	24491.4	9606.45	27692.3	19874.3	25907.7	11885.1	8505.86	8428.34
6.32_337.1085m/z	337.108	6.32357	neg	(all-E)-1,7-bis(4-hydroxyphenyl)-1,4,6-heptatrien-3-one	95342	Phenylpropanoids and polyketides	Diarylheptanoids	Linear diarylheptanoids			37.9	0	M+FA-H	C19H16O3	1.08029	5.1314	0.0385411	0.355276	-24.9798	3.02215e-08	3.1385e-06	103.85	3.1385e-06	3.1385e-06	3.1385e-06	65.9878	73.4423	172.119
6.31_245.0795m/z	245.079	6.30632	neg	Pyrazinamide	2196	Organoheterocyclic compounds	Diazines	Pyrazines		C01956	39.5	0	2M-H	C5H5N3O	1.0066	2.62241	0.0427756	0.361808	-4.10571	0.0580843	19.3955	333.919	3.1385e-06	41.2686	16.9178	246.786	208.892	546.08
10.60_299.2232m/z	299.223	10.6014	neg	2,5-Dimethyl-3-propylpyrazine	87963	Organoheterocyclic compounds	Diazines	Pyrazines			37.3	0	2M-H	C9H14N2	-3.13044	1.47221	0.0330471	0.347154	-2.20946	0.216216	165.008	763.162	54.4016	309.367	131.254	842.056	435.008	1012.42
4.03_201.0763m/z	201.076	4.03332	neg	2,5-Dimethyl-4-ethoxy-3(2H)-furanone	HMDB0032232	Organoheterocyclic compounds	Dihydrofurans	Furanones			38.2	0	M+FA-H	C8H12O3	-3.35927	1.24447	0.0438633	0.363815	-1.71835	0.303897	251.393	827.232	144.003	244.832	365.345	1080.82	461.054	939.827
8.79_391.2107m/z	391.211	8.79483	neg	Isobutyl 2-furanpropionate	92557	Lipids and lipid-like molecules	Fatty Acyls	Fatty acid esters			36.5	0	2M-H	C11H16O3	-4.82455	5.33198	0.0207091	0.342116	-26.9097	7.93191e-09	3.1385e-06	395.68	3.1385e-06	3.1385e-06	3.1385e-06	318.968	261.506	606.567
11.13_347.2596m/z	347.26	11.1336	neg	18-fluoro-octadecanoic acid	34674	Lipids and lipid-like molecules	Fatty Acyls	Fatty Acids and Conjugates			37.9	0	M+FA-H	C18H35FO2	-2.46506	3.88797	0.0485474	0.365599	-3.93138	0.0655446	40.7767	622.122	3.1385e-06	3.1385e-06	122.33	398.107	440.52	1027.74
8.74_311.1867m/z	311.187	8.74207	neg	Tetranor 12-HETE	HMDB0060055	Lipids and lipid-like molecules	Fatty Acyls	Fatty acids and conjugates			37.8	0	M+FA-H	C16H26O3	1.30895	2.38639	0.0192429	0.342116	-2.24154	0.21146	146.877	694.586	179.508	3.1385e-06	261.123	838.773	451.718	793.267
5.47_197.0814m/z	197.081	5.4662	neg	2,3-Methylene suberic acid	HMDB0059779	Lipids and lipid-like molecules	Fatty Acyls	Fatty acids and conjugates			42.9	20.5	M-H	C10H14O4	-2.54391	1.88615	0.0241494	0.342116	-3.47429	0.0899774	165.596	1840.42	284.481	45.5453	166.763	2274.79	903.432	2343.03
8.21_283.1917m/z	283.192	8.20872	neg	(3Z)-2-Propylpent-3-enoic acid	HMDB0013903	Lipids and lipid-like molecules	Fatty Acyls	Fatty acids and conjugates	**	C16654	49	48.7	2M-H	C8H14O2	0.644717	1.86826	0.0397049	0.356262	-3.58998	0.0830442	36.2574	436.604	24.7276	63.4391	20.6055	558.076	171.94	579.794
6.38_235.0949m/z	235.095	6.38457	neg	S-aminomethyldihydrolipoamide	58373	Lipids and lipid-like molecules	Fatty Acyls	Fatty amides			36.8	0	M-H	C9H20N2OS2	2.0352	1.73672	0.0124547	0.334635	-2.75887	0.147739	112.855	763.88	82.3143	17.0633	239.188	898.097	492.786	900.758
10.47_323.2232m/z	323.223	10.4687	neg	gamma-Linolenic acid	LMFA01030141	Lipids and lipid-like molecules	Fatty Acyls	Lineolic acids and derivatives	**	C06426	48.7	50.2	M+FA-H	C18H30O2	1.3866	1.72437	0.0315946	0.345414	-2.97154	0.127491	918.814	7206.92	651.625	1333.13	771.684	5459.93	5103.83	11057
6.47_269.1396m/z	269.14	6.4734	neg	Methyl jasmonate	LMFA02020010	Lipids and lipid-like molecules	Fatty Acyls	Lineolic acids and derivatives	**	C11512	38.9	0	M+FA-H	C13H20O3	0.845393	1.67744	0.0207829	0.342116	-2.82166	0.141447	154.045	1089.06	209.59	71.3564	181.19	1235.84	603.611	1427.74
5.34_197.0814m/z	197.081	5.34275	neg	3,4-Methylene suberic acid	HMDB0059768	Lipids and lipid-like molecules	Fatty Acyls	Fatty acids and conjugates			42.3	19.2	M-H	C10H14O4	-2.6241	1.35684	0.0245168	0.342116	-1.87756	0.272143	244.031	896.701	85.7312	438.803	207.559	1041.96	588.851	1059.29
7.53_229.1443m/z	229.144	7.53215	neg	(Z)-3-Methyl-3-decenoic acid	HMDB0031062	Lipids and lipid-like molecules	Fatty Acyls	Fatty acids and conjugates			46.4	34.6	M+FA-H	C11H20O2	-1.08889	1.18544	0.0436122	0.363815	-1.55979	0.3392	3473.37	10239.9	3089.53	2928.56	4402.02	13759.1	5977.93	10982.6
1.31_259.1301m/z	259.13	1.30712	neg	Dethiobiotin	HMDB0003581	Lipids and lipid-like molecules	Fatty Acyls	Fatty acids and conjugates	**	C01909	38.7	0	M+FA-H	C10H18N2O3	0.684024	1.18166	0.0491241	0.365599	-1.36415	0.388463	244.445	629.262	487.521	128.509	117.305	560.594	758.657	568.534
10.51_243.1966m/z	243.197	10.5052	neg	10E-Tridecen-2S-ol	LMFA05000518	Lipids and lipid-like molecules	Fatty Acyls	Fatty alcohols			37.3	0	M+FA-H	C13H26O	0.115014	1.1638	0.00545461	0.323307	-1.38141	0.383845	65.4588	170.535	30.0574	96.1246	70.1943	169.647	170.155	171.803
9.10_293.1762m/z	293.176	9.09843	neg	7,10-hexadecadiynoic acid	LMFA01030492	Lipids and lipid-like molecules	Fatty Acyls	Fatty Acids and Conjugates			53.9	72.7	M+FA-H	C16H24O2	1.284	1.15493	0.00363991	0.323307	1.3127	2.48406	93393	37597	104656	77560.7	97962.8	45860.1	33719.4	33211.5
4.65_217.1079m/z	217.108	4.64972	neg	9-Oxo-nonanoic acid	HMDB0094711	Lipids and lipid-like molecules	Fatty Acyls	Fatty acids and conjugates	**	C16322	38.9	0	M+FA-H	C9H16O3	-1.61121	1.13553	0.0438628	0.363815	-1.41522	0.374953	115.295	307.493	48.2242	121.906	175.756	405.252	215.506	301.72
3.69_219.0871m/z	219.087	3.68667	neg	Diethyl succinate	HMDB0033838	Lipids and lipid-like molecules	Fatty Acyls	Fatty acid esters			37.7	0	M+FA-H	C8H14O4	-2.02115	1.09455	0.0427336	0.361808	-1.29004	0.408938	44.4122	108.604	71.0036	24.3023	37.9307	126.043	74.72	125.048
4.73_173.0812m/z	173.081	4.73325	neg	Suberic acid	4243	Lipids and lipid-like molecules	Fatty Acyls	Fatty acids and conjugates		C08278	49.8	56.4	M-H	C8H14O4	-4.40408	1.04021	0.0382695	0.355276	-1.21086	0.432012	4680.63	10834.5	4546.95	4197.26	5297.68	12999.7	6848.01	12655.8
10.87_481.2579m/z	481.258	10.8743	neg	N-(3-oxo-octanoyl)-homoserine lactone	LMFA08030004	Lipids and lipid-like molecules	Fatty Acyls	Fatty amides	**	C11841	36.9	0	2M-H	C12H19NO4	4.97683	1.01257	0.0315264	0.345414	-1.12626	0.458101	1434.03	3130.37	802.517	2035.57	1463.99	3504.69	2365.29	3521.13
4.13_201.0763m/z	201.076	4.1305	neg	8-Hydroxy-5,6-octadienoic acid	HMDB0031101	Organic acids and derivatives	Hydroxy acids and derivatives	Medium-chain hydroxy acids and derivatives			48.5	51	M+FA-H	C8H12O3	-3.2322	1.27362	0.0306971	0.343472	-1.73799	0.299788	516.333	1722.33	468.254	474.596	606.149	1942.35	1008.25	2216.38
9.10_429.1510m/z	429.151	9.09843	neg	Kinetin	HMDB0012245	Organoheterocyclic compounds	Imidazopyrimidines	Purines and purine derivatives	***	C08272	37.3	0	2M-H	C10H9N5O	-7.39651	1.20726	0.00582369	0.323307	1.44801	2.72831	9513.2	3486.85	10870.6	7523.1	10145.9	4434.1	3110.62	2915.83
3.96_203.0920m/z	203.092	3.95642	neg	4-Oxovalproic acid	2995	Organic acids and derivatives	Keto acids and derivatives	Gamma-keto acids and derivatives	**	C16655	39	0	M+FA-H	C8H14O3	-3.02285	1.30934	0.0286878	0.342116	-1.79415	0.288341	348.925	1210.11	197.282	300.905	548.587	1301.06	764.638	1564.63
3.89_423.0915m/z	423.092	3.8854	neg	3-(4-hydroxy-3,5-dimethoxyphenyl)-1-(2,4,6-trihydroxy-3-methoxyphenyl)propane-1,2-dione	HMDB0128848	Phenylpropanoids and polyketides	Linear 1,3-diarylpropanoids	Chalcones and dihydrochalcones			36.1	0	M+FA-H	C18H18O9	-4.59187	1.37895	0.0271824	0.342116	-1.79135	0.288902	171.855	594.855	49.768	369.954	95.8424	480.322	571.312	732.93
8.15_467.9460m/z	467.946	8.15223	neg	Lamivudine-triphosphate	HMDB0060640	Nucleosides, nucleotides, and analogues	Nucleoside and nucleotide analogues	Unclassified			37.5	0	M-H	C8H14N3O12P3S	4.59738	2.61042	0.0354722	0.349461	-3.98833	0.0630078	27.807	441.327	43.5857	39.8354	3.1385e-06	684.084	408.627	231.269
5.25_125.0960m/z	125.096	5.25033	neg	N(tele)-methylhistaminium	HMDB0062574	Organic nitrogen compounds	Organonitrogen compounds	Amines			39.3	0	M-H	C6H12N3+	1.59653	1.19822	0.0437514	0.363815	-1.61109	0.327352	261.549	798.985	227.292	228.835	328.52	924.867	440.755	1031.33
7.63_183.1020m/z	183.102	7.62722	neg	(Z,Z)-3,6-Nonadienal	63363	Organic oxygen compounds	Organooxygen compounds	Carbonyl compounds	**	C16323	38.5	0	M+FA-H	C9H14O	-4.84651	5.2355	0.00936365	0.323307	-25.9327	1.56125e-08	3.1385e-06	201.024	3.1385e-06	3.1385e-06	3.1385e-06	255.875	116.587	230.61
4.56_259.0201m/z	259.02	4.55703	neg	Beta-D-Fructose 6-phosphate	HMDB0003971	Organic oxygen compounds	Organooxygen compounds	Carbohydrates and carbohydrate conjugates	***	C05345	37.4	0	M-H	C6H13O9P	-8.89204	2.72164	0.0114319	0.331115	-4.45963	0.0454482	10.4711	230.397	6.87744	24.536	3.1385e-06	207.458	159.146	324.587
0.67_226.0686n	451.123	0.6719	neg	2,3,4,5,6,7-Hexahydroxyheptanoic acid	HMDB0240292	Organic oxygen compounds	Organooxygen compounds	Carbohydrates and carbohydrate conjugates			39.9	3.5	M-H, 2M-H	C7H14O8	-1.09145	1.24279	0.047384	0.365599	-1.64837	0.319001	7926.44	24847.7	10445.3	11608.8	1725.18	24622.9	16122.8	33797.3
5.91_291.0829m/z	291.083	5.9084	neg	5,6-Dihydrouridine	HMDB0000497	Organic oxygen compounds	Organooxygen compounds	Carbohydrates and carbohydrate conjugates			38.8	0	M+FA-H	C9H14N2O6	-2.00864	1.19356	0.0425854	0.361808	-1.59527	0.330961	389.035	1175.47	468.389	306.038	392.677	1487.7	651.083	1387.62
5.90_201.1128m/z	201.113	5.89568	neg	2-Hydroxy-2,6,6-trimethylcyclohexanone	HMDB0037023	Organic oxygen compounds	Organooxygen compounds	Carbonyl compounds			48.6	47.3	M+FA-H	C9H16O2	-2.91795	1.05996	0.0476067	0.365599	-1.29841	0.406574	3006.21	7394.01	2978.06	2861.83	3178.75	9102.39	4298.19	8781.45
4.20_203.0920m/z	203.092	4.19577	neg	4-Hydroxycyclohexylacetic acid	5440	Organic oxygen compounds	Organooxygen compounds	Alcohols and polyols			38.5	0	M+FA-H	C8H14O3	-2.84053	1.01705	0.0109162	0.327565	-1.0572	0.480563	308.896	642.78	312.48	232.283	381.927	688.434	522.86	717.046
6.68_215.1285m/z	215.129	6.68292	neg	Isodecenoic acid	LMFA01030032	Benzenoids	Phenols	Methoxyphenols	**	C06866	47.6	41.6	M+FA-H	C10H18O2	-2.17723	1.02776	0.0393126	0.355276	-1.1813	0.440954	2428.01	5506.25	2333.46	1995.23	2955.33	6715.4	3563.34	6240.02
6.37_213.1129m/z	213.113	6.37185	neg	Geranic acid	LMFA01030784	Lipids and lipid-like molecules	Prenol lipids	Monoterpenoids	**	C16461	39	0	M+FA-H	C10H16O2	-2.03851	1.33835	0.0192796	0.342116	-1.81488	0.284228	582.089	2047.96	493.339	292.094	960.834	2314.31	1387.51	2442.06
3.89_356.1110n	401.109	3.8854	neg	Gentiopicrin	41154	Lipids and lipid-like molecules	Prenol lipids	Isoprenoids	**	C09782	38.1	0	M-H, M+FA-H	C16H20O9	0.626726	1.15942	0.0409595	0.358319	-1.32697	0.398605	1061.29	2662.51	619.867	2090.16	473.849	2482.26	2538.86	2966.42
5.47_287.0515m/z	287.052	5.4662	neg	Orotidine	HMDB0000788	Nucleosides, nucleotides, and analogues	Pyrimidine nucleosides	Unclassified	**	C01103	47.6	44.5	M-H	C10H12N2O8	-1.9737	5.53147	0.0266864	0.342116	-29.0405	1.81108e-09	3.1385e-06	1732.94	3.1385e-06	3.1385e-06	3.1385e-06	2180.45	722.839	2295.53
6.68_237.1106m/z	237.111	6.68292	neg	Decarbamoylsaxitoxin	HMDB0038319	Phenylpropanoids and polyketides	Saxitoxins, gonyautoxins, and derivatives	Unclassified			44.4	27	M-H2O-H	C9H16N6O3	0.265849	1.10677	0.0455882	0.365197	-1.39725	0.379653	679.386	1789.49	624.52	615.46	798.178	2251.5	1030.32	2086.65
0.72_289.0696m/z	289.07	0.715567	neg	3,3',4'5-Tetrahydroxystilbene	HMDB0004215	Phenylpropanoids and polyketides	Stilbenes	Unclassified	***	C05901	36.4	0	M+FA-H	C14H12O4	-8.66173	1.58904	0.013961	0.341484	-2.43282	0.185204	3150.03	17008.5	5944.38	2312.54	1193.17	18273.5	11309.8	21442.2
9.65_339.2179m/z	339.218	9.6474	neg	(+/-)-2,8-Epithio-cis-p-menthane	88299	Organoheterocyclic compounds	Thiepanes	Unclassified			38.4	0	2M-H	C10H18S	-1.84883	4.06531	0.0435431	0.363815	-5.87795	0.0170043	16.0214	942.194	3.1385e-06	3.1385e-06	48.0641	1265.69	307.171	1253.72
9.13_323.2231m/z	323.223	9.13457	neg	Phenylpiperazine	96615	Unclassified	Unclassified	Unclassified			37.1	0	2M-H	C10H14N2	-3.06685	5.22135	0.000818239	0.323307	-25.723	1.80559e-08	3.1385e-06	173.821	3.1385e-06	3.1385e-06	3.1385e-06	155.161	154.166	212.135
5.45_365.1973m/z	365.197	5.45177	neg	(±)α-CMBHC	44834	Unclassified	Unclassified	Unclassified			37.9	0	M+FA-H	C19H28O4	1.18103	5.15641	0.0360774	0.352123	-25.2398	2.52389e-08	3.1385e-06	124.352	3.1385e-06	3.1385e-06	3.1385e-06	102.291	202.087	68.6771
9.96_521.2530m/z	521.253	9.95985	neg	Methapyrilene	68855	Unclassified	Unclassified	Unclassified			37.9	0	2M-H	C14H19N3S	0.627968	4.06329	0.00082444	0.323307	-3.92219	0.0659634	300.916	4561.87	3.1385e-06	902.749	3.1385e-06	4484.41	3977.55	5223.66
4.91_721.1993m/z	721.199	4.90723	neg	Pelargonidin 3-robinobioside-5-glucoside	46778	Unclassified	Unclassified	Unclassified			37.3	0	M-H2O-H	C33H40O19	1.08093	4.00258	0.000795056	0.323307	-4.36808	0.0484258	74.3948	1536.26	3.1385e-06	223.184	3.1385e-06	1552.26	1283.44	1773.09
9.58_695.3501m/z	695.35	9.5832	neg	Schizonepetoside E	71835	Unclassified	Unclassified	Unclassified			37.6	0	2M-H	C16H28O8	0.760479	3.93238	0.0412869	0.358719	-3.80332	0.0716288	112.306	1567.88	3.1385e-06	336.917	3.1385e-06	2242.03	644.656	1816.96
6.20_421.1870m/z	421.187	6.20417	neg	16a-Hydroxyprednisolone	1392	Unclassified	Unclassified	Unclassified			37.9	0	M+FA-H	C21H28O6	0.48882	3.76308	0.0012668	0.323307	-3.64156	0.0801273	17.4122	217.307	3.1385e-06	52.2366	3.1385e-06	205.02	251.864	195.037
5.47_219.0635m/z	219.064	5.4662	neg	Trifluoromethylphenylpropanediol	1958	Unclassified	Unclassified	Unclassified			39.3	0	M-H	C10H11F3O2	-1.44617	3.15462	0.0218041	0.342116	-6.03819	0.0152169	53.4976	3515.68	14.5644	3.1385e-06	145.928	4516.13	1620.97	4409.94
4.40_259.0200m/z	259.02	4.40348	neg	3,5-Dinitroguaiacol	71560	Unclassified	Unclassified	Unclassified			38.5	0	M+FA-H	C7H6N2O6	-3.49195	2.6787	0.028237	0.342116	-4.07078	0.0595077	35.0997	589.835	3.1385e-06	87.3828	17.9163	695.94	270.185	803.379
9.50_315.2543m/z	315.254	9.49708	neg	(+)-6-methyl caprylic acid	4225	Unclassified	Unclassified	Unclassified			37.8	0	2M-H	C9H18O2	0.824344	2.60184	0.039267	0.355276	-3.90053	0.066961	33.3926	498.687	36.8522	63.3256	3.1385e-06	222.097	750.792	523.172
5.34_219.0635m/z	219.063	5.34275	neg	Carbamorph	72684	Unclassified	Unclassified	Unclassified			37.4	0	M-H	C8H16N2OS2	1.56775	2.48698	0.0325727	0.347154	-2.77155	0.146447	257.677	1759.53	3.1385e-06	585.656	187.375	2165.26	890.655	2222.66
10.95_317.2127m/z	317.213	10.9477	neg	(±)9-HEPE	36360	Unclassified	Unclassified	Unclassified			39.4	3.18	M-H	C20H30O3	1.58893	2.38653	0.0114922	0.331115	-2.42013	0.186839	120.322	643.988	3.1385e-06	109.705	251.262	494.985	620.761	816.218
8.79_323.2231m/z	323.223	8.79483	neg	Anabasine	HMDB0004350	Alkaloids and derivatives	Unclassified	Unclassified	**	C06180	38.6	0	2M-H	C10H14N2	-3.18221	1.902	0.021308	0.342116	-3.54477	0.0856876	235.902	2753.04	181.193	359.714	166.798	2492.11	1723.67	4043.36
2.74_456.9933m/z	456.993	2.74192	neg	DIMETHOATE	44564	Unclassified	Unclassified	Unclassified			37.3	0	2M-H	C5H12NO3PS2	2.91553	1.87976	0.0443991	0.364044	-3.40552	0.0943707	552.534	5854.93	514.639	105.089	1037.88	9411.18	4684.67	3468.95
7.78_336.1125m/z	336.112	7.7807	neg	Cyproconazole	72262	Unclassified	Unclassified	Unclassified			36.3	0	M+FA-H	C15H18ClN3O	1.44266	1.85288	0.0161901	0.342116	-2.82173	0.14144	404.547	2860.19	1044.15	93.3313	76.1607	3909.83	2335.01	2335.74
0.74_254.1004n	299.099	0.737933	neg	2-(beta-D-Glucosyl)-sn-glycerol	69092	Unclassified	Unclassified	Unclassified			37.6	0	M-H, M+FA-H	C9H18O8	0.729922	1.74468	0.00827625	0.323307	-2.48018	0.179222	604.36	3372.13	1418.15	25.344	369.581	3407.96	2686.75	4021.67
4.72_399.0262m/z	399.026	4.72057	neg	(R)-2-Hydroxypropyl-CoM	69071	Unclassified	Unclassified	Unclassified			36.8	0	2M-H	C5H12O4S2	-4.85777	1.70904	0.0289986	0.342116	-2.39828	0.189691	325.683	1716.92	2.10888	380.488	594.453	2212.52	970.907	1967.33
9.10_446.1415m/z	446.141	9.09843	neg	N-Desethylquinagolide sulfate	2214	Unclassified	Unclassified	Unclassified			36.1	0	M-H	C18H29N3O6S2	-2.31033	1.47496	0.0087793	0.323307	2.11228	4.32373	981.463	226.995	891.54	820.737	1232.11	392.231	221.241	67.5116
0.67_317.0550m/z	317.055	0.6719	neg	S-Nitroso-L-glutathione	58248	Unclassified	Unclassified	Unclassified			37.2	0	M-H2O-H	C10H16N4O7S	-3.36524	1.45416	0.0124062	0.334635	-2.07521	0.237301	4434.73	18688.3	7663.04	3348.96	2292.2	22644.6	13138	20282.2
8.39_350.1198m/z	350.12	8.38932	neg	(3R,5S,6E)-rel-7-[3-(4-fluorophenyl)-1H-indol-2-yl]-3,5-dihydroxy-6-Heptenoic acid	2948	Unclassified	Unclassified	Unclassified			36.7	0	M-H2O-H	C21H20FNO4	0.0797764	1.45162	0.0367147	0.353868	-2.18991	0.219165	147.581	673.378	133.089	61.5145	248.139	924.307	371.852	723.977
5.06_231.1236m/z	231.124	5.06403	neg	(3R)-6-Hydroxy-3-isopropenyl-heptanoate	64054	Unclassified	Unclassified	Unclassified			39.2	0	M+FA-H	C10H18O3	-0.841206	1.40748	0.0264804	0.342116	-1.90836	0.266396	176.984	664.363	15.6923	196.337	318.922	764.479	441.951	786.659
9.09_555.0978m/z	555.098	9.08767	neg	2-O-[2-O-(alpha-D-Mannopyranosyl)-alpha-D-glucopyranosyl]-3-phospho-D-glycerate	73364	Unclassified	Unclassified	Unclassified			37.5	0	M+FA-H	C15H27O17P	1.91019	1.29605	0.0271055	0.342116	1.75543	3.37626	904.001	267.752	1128.37	578.49	1005.14	433.699	158.051	211.507
3.82_190.0538m/z	190.054	3.82225	neg	N-Acetyl-DL-methionine	62466	Unclassified	Unclassified	Unclassified			38	0	M-H	C7H13NO3S	-2.92638	1.2845	0.000388552	0.316157	-1.59728	0.3305	167.657	507.283	194.721	200.761	107.49	494.968	518.269	508.613
0.72_310.0847n	291.067	0.715567	neg	6-Deoxyjacareubin	68101	Unclassified	Unclassified	Unclassified			36.7	0	M-H2O-H, M+FA-H	C18H14O5	1.7886	1.28409	0.0235735	0.342116	-1.65632	0.317247	2770	8731.36	4841.29	2074.73	1393.98	8659.48	6515.18	11019.4
9.11_329.1529m/z	329.153	9.10993	neg	Imidiocarb	96330	Unclassified	Unclassified	Unclassified			36.7	0	M-H2O-H	C19H20N6O	2.54626	1.27696	0.00704238	0.323307	1.6209	3.07567	1321.97	429.814	1403.92	1029.65	1532.34	606.214	368.017	315.211
1.20_200.0560m/z	200.056	1.19918	neg	(1R,6S)-6-Amino-5-oxocyclohex-2-ene-1-carboxylate	73385	Unclassified	Unclassified	Unclassified			38.4	0	M+FA-H	C7H9NO3	-2.96283	1.27317	0.0272799	0.342116	-1.72513	0.302472	169.429	560.148	179.768	235.804	92.7141	690.449	347.73	642.265
9.10_351.1348m/z	351.135	9.09843	neg	3-Oxo-14,15-dehydrorhazinilam	HMDB0039105	Benzenoids	Unclassified	Unclassified			40.9	12.2	M+FA-H	C19H18N2O2	-0.767843	1.26527	0.00395399	0.323307	1.57096	2.97102	4627.13	1557.42	4955.4	3661.95	5264.04	1863.85	1418.39	1390.03
9.11_295.1822m/z	295.182	9.10993	neg	2-Hydroxydesmethyltrimipramine	2966	Unclassified	Unclassified	Unclassified			36	0	M-H	C19H24N2O	2.06945	1.20002	0.0159591	0.342116	1.47606	2.78189	1202.77	432.357	1214.15	889.661	1504.49	573.535	393.815	329.721
9.13_285.2075m/z	285.207	9.12812	neg	Myristoleic Acid methyl ester	44859	Unclassified	Unclassified	Unclassified			39.3	0	M+FA-H	C15H28O2	1.42649	1.17848	0.0212163	0.342116	-1.4391	0.368797	263.901	715.572	82.4343	275.489	433.779	722.518	592.887	831.312
9.11_220.1465m/z	220.146	9.10993	neg	CGP 28014	70935	Unclassified	Unclassified	Unclassified			36.3	0	M-H	C12H19N3O	4.22041	1.17833	0.00619923	0.323307	1.38244	2.60708	1515.55	581.319	1590.68	1231.07	1724.89	777.792	487.338	478.828
9.10_236.1053m/z	236.105	9.09843	neg	HC Blue No.1	72968	Unclassified	Unclassified	Unclassified			38.4	0	M-H2O-H	C11H17N3O4	4.81054	1.17053	0.0110545	0.32918	1.39515	2.63016	8379.71	3186.01	9410.06	6202.86	9526.21	3980.89	2668.07	2909.06
6.33_225.1129m/z	225.113	6.33368	neg	formyl 2E,4Z,6Z-decatrienoate	97204	Unclassified	Unclassified	Unclassified			38.5	0	M+FA-H	C11H16O2	-1.83709	1.16973	0.0409419	0.358319	-1.50861	0.351451	168.491	479.417	108.195	152.043	245.236	539.546	290.734	607.97
3.58_187.0606m/z	187.061	3.58373	neg	Ethyl Oxalacetate	6422	Unclassified	Unclassified	Unclassified			37.9	0	M-H	C8H12O5	-3.25155	1.11965	0.0473991	0.365599	-1.42311	0.372906	210.651	564.889	185.617	186.181	260.154	741.994	329.098	623.574
5.25_269.0355m/z	269.035	5.25033	neg	Calcium levulinate anhydrous	72192	Unclassified	Unclassified	Unclassified			37.4	0	M-H	C10H14CaO6	4.16466	1.10466	0.0335361	0.348824	-1.33062	0.397599	366.668	922.207	319.506	298.152	482.347	1052.47	595.002	1119.15
9.11_331.1500m/z	331.15	9.10993	neg	1,3,11-Tridecatriene-5,7,9-triyne	HMDB0034294	Hydrocarbons	Unsaturated hydrocarbons	Enynes			36.8	0	2M-H	C13H10	2.41926	1.50729	0.00776484	0.323307	2.18991	4.56278	326.379	71.5307	407.986	267.386	303.765	128.022	58.6154	27.9548
9.10_221.1544m/z	221.154	9.09843	neg	(6E,8E)-4,6,8-Megastigmatriene	HMDB0035180	Hydrocarbons	Unsaturated hydrocarbons	Branched unsaturated hydrocarbons			44.3	25.2	M+FA-H	C13H20	-1.67081	1.15945	0.00801559	0.323307	1.35132	2.55146	5228.65	2049.27	5926.05	3999.12	5760.77	2444.7	1902.44	1800.68
0.73_229.1216m/z	229.122	0.729183	pos	Bisphenol A	HMDB0032133	Benzenoids	Benzene and substituted derivatives	Diphenylmethanes	**	C13624	37.2	0	M+H	C15H16O2	-2.94839	1.86466	0.0298163	0.342116	3.4692	11.0747	2273.45	205.283	1210.53	3371.46	2238.36	133.754	297.446	184.647
0.69_341.0513m/z	341.051	0.687617	pos	2-Galloyl-1,4-galactarolactone methyl ester	HMDB0037200	Benzenoids	Benzene and substituted derivatives	Benzoic acids and derivatives			36.6	0	M+H-H2O	C14H14O11	2.79338	1.63697	0.0170878	0.342116	-2.30246	0.202717	469.49	2315.99	1135.2	110.561	162.709	2839.13	1702.85	2405.99
1.04_437.1268m/z	437.127	1.04307	pos	Flecainide	2701	Benzenoids	Benzene and substituted derivatives	Benzoic acids and derivatives		C07001	38.7	0	M+Na	C17H20F6N2O3	-0.440945	1.03645	0.035757	0.350179	-1.18648	0.439375	435.959	992.226	326.032	556.326	425.518	1245.25	680.198	1051.23
8.75_335.1830m/z	335.183	8.74795	pos	Granisetron	3139	Organoheterocyclic compounds	Benzopyrazoles	Indazoles		C07023	37.2	0	M+Na	C18H24N4O	-3.9646	1.30978	0.0152798	0.342116	-1.7317	0.301098	199.433	662.354	248.332	168.832	181.136	856.048	471.021	659.991
4.78_230.1863m/z	230.186	4.7789	pos	N1,N8-Diacetylspermidine	HMDB0041947	Organic acids and derivatives	Carboxylic acids and derivatives	Carboxylic acid derivatives			38.4	0	M+H	C11H23N3O2	0.166326	1.28878	0.0268395	0.342116	-1.55025	0.34145	173.858	509.174	362.136	114.273	45.1639	522.152	533.874	471.496
0.75_143.0947n	144.102	0.750417	pos	Proline betaine	7089	Organic acids and derivatives	Carboxylic acids and derivatives	Amino acids, peptides, and analogues		C10172	39.6	6	M+H, M+Na	C7H13NO2	0.37245	1.27813	0.000285196	0.277098	-1.57101	0.336573	69103.9	205316	52260.3	88139.8	66911.6	197786	204102	214061
5.26_323.0455m/z	323.045	5.2572	pos	Cysteinyl-Tyrosine	85701	Organic acids and derivatives	Carboxylic acids and derivatives	Amino acids, peptides, and analogues			37	0	M+K	C12H16N2O4S	-2.71753	1.14978	0.0432411	0.36345	-1.48099	0.358244	315.432	880.495	300.289	276.67	369.336	979.047	510.694	1151.74
10.68_330.1804m/z	330.18	10.6769	pos	Phenylalanylphenylalanine	HMDB0013302	Organic acids and derivatives	Carboxylic acids and derivatives	Amino acids, peptides, and analogues	***		36.8	0	M+NH4	C18H20N2O3	-2.76164	1.13986	0.00441865	0.323307	1.28046	2.42916	1754.62	722.318	1466.95	1918.4	1878.52	930.487	637.02	599.448
0.59_152.0324m/z	152.032	0.585733	pos	Pyrrolidonecarboxylic acid	HMDB0000267	Organic acids and derivatives	Carboxylic acids and derivatives	Amino acids, peptides, and analogues	***	C01879	37.7	0	M+Na	C5H7NO3	4.37972	1.02904	0.0469968	0.365599	1.18469	2.27315	1578.52	694.421	1217.64	1427.05	2090.89	365.389	811.628	906.246
0.86_156.0422m/z	156.042	0.864033	pos	5-Aminopentanoic acid	HMDB0003355	Organic acids and derivatives	Carboxylic acids and derivatives	Amino acids, peptides, and analogues	**	C00431	39.7	2.96	M+K	C5H11NO2	0.32651	1.02237	0.0314209	0.345193	-1.0981	0.467131	1883.15	4031.3	2911.08	1263.04	1475.33	3209.24	4406.47	4478.2
3.72_261.1309m/z	261.131	3.71877	pos	Prolyl-Glutamate	85914	Organic acids and derivatives	Carboxylic acids and derivatives	Amino acids, peptides, and analogues			38.3	0	M+NH4	C10H15N2O5-	-4.33866	1.00623	0.0092541	0.323307	-1.02574	0.491158	25585.9	52093.1	22239.2	25106.6	29412	59542.5	42008.5	54728.2
0.71_189.1234m/z	189.123	0.708	pos	N-Alpha-acetyllysine	HMDB0000446	Organic acids and derivatives	Carboxylic acids and derivatives	Amino acids, peptides, and analogues		C12989	44.6	26.8	M+H	C8H16N2O3	0.40679	1.00158	0.00931916	0.323307	1.02076	2.02898	13097.2	6455.04	14579.8	14107.7	10604	7233.02	6973.8	5158.31
0.73_307.1864m/z	307.186	0.729183	pos	3-Methylglutarylcarnitine	HMDB0000552	Lipids and lipid-like molecules	Fatty Acyls	Fatty acid esters			37	0	M+NH4	C13H23NO6	0.185672	5.10978	0.036329	0.352307	24.8615	3.04822e+07	95.6683	3.1385e-06	34.7505	117.206	135.048	3.1385e-06	3.1385e-06	3.1385e-06
11.66_639.2447m/z	639.245	11.662	pos	Hexyl heptanoate	88365	Lipids and lipid-like molecules	Fatty Acyls	Fatty acid esters			37.5	0	M+H	C35H34N4O8	-0.390523	4.14366	0.00553212	0.323307	-5.48696	0.0222978	66.2758	2972.31	3.1385e-06	198.827	3.1385e-06	3645.67	1927.16	3344.08
8.15_353.1723m/z	353.172	8.15317	pos	2S-hydroxy-3-(10Z-tetradecenoyloxy)-propanoic acid	LMFA07010692	Lipids and lipid-like molecules	Fatty Acyls	Fatty esters			39.2	0	M+K	C17H30O5	-0.46898	3.69256	0.044086	0.363815	-3.25938	0.104431	20.1852	193.288	3.1385e-06	60.5555	3.1385e-06	81.3749	257.483	241.006
0.75_261.1809m/z	261.181	0.750417	pos	N-(3-hydroxy-octanoyl)-homoserine lactone	LMFA08030036	Lipids and lipid-like molecules	Fatty Acyls	Fatty amides			37.3	0	M+NH4	C12H21NO4	-0.0135004	1.82119	0.000230717	0.264968	-3.11875	0.115123	72.2406	627.508	19.842	85.1192	111.761	561.926	640.445	680.153
9.95_325.2372m/z	325.237	9.95103	pos	avocadenyne acetate	LMFA05000714	Lipids and lipid-like molecules	Fatty Acyls	Fatty alcohols			47.1	40.4	M+H	C19H32O4	-0.331485	1.52589	0.0248204	0.342116	-2.30072	0.202962	1923.3	9476.14	1032.7	3819.33	917.859	11298.2	5606.39	11523.8
10.46_324.2300n	347.219	10.4583	pos	methyl-10-hydroperoxy-8E,12Z,15Z-octadecatrienoate	LMFA01040038	Lipids and lipid-like molecules	Fatty Acyls	Fatty Acids and Conjugates			46.1	34.4	M+Na, M+K, M+H, M+H-H2O	C19H32O4	-0.0925254	1.51616	0.0177516	0.342116	-2.29135	0.204285	15384.5	75309	12666.9	19114.8	14371.7	64163	56202.7	105561
6.51_280.1884m/z	280.188	6.50933	pos	N-lauroyl glycine	LMFA08020261	Lipids and lipid-like molecules	Fatty Acyls	Fatty amides			39	0	M+Na	C14H27NO3	0.257143	1.37447	0.0161459	0.342116	-1.92359	0.263598	150.278	570.103	135.186	126.185	189.464	645.519	366.174	698.616
0.71_140.0683m/z	140.068	0.708	pos	5-amino-pentanoic acid	LMFA01100040	Lipids and lipid-like molecules	Fatty Acyls	Fatty Acids and Conjugates	**	C00431	39.7	2.1	M+Na	C5H11NO2	0.481636	1.34911	0.024576	0.342116	-1.84558	0.278244	12775.4	45914.5	21935.6	8300.32	8090.41	29914.3	50477.5	57351.7
10.68_211.1092m/z	211.109	10.6769	pos	Capric acid	HMDB0000511	Lipids and lipid-like molecules	Fatty Acyls	Fatty acids and conjugates	***	C01571	38	0	M+K	C10H20O2	-1.70675	1.20169	0.00213001	0.323307	1.40314	2.64477	539.506	203.99	470.584	534.135	613.799	246.816	166.378	198.776
11.98_303.2318m/z	303.232	11.9788	pos	11,12-Epoxyeicosatrienoic acid	HMDB0004673	Lipids and lipid-like molecules	Fatty Acyls	Eicosanoids	***		38.8	0	M+H-H2O	C20H32O3	-0.323006	1.09725	0.0341117	0.349461	-1.30681	0.404212	207.513	513.377	127.44	306.912	188.188	638.142	361.22	540.768
6.90_247.0916m/z	247.092	6.8955	pos	5-(L-alanin-3-yl)-2-hydroxy-cis,cis-muconate 6-semialdehyde	LMFA01170073	Lipids and lipid-like molecules	Fatty Acyls	Fatty Acids and Conjugates	**	C04797	38.2	0	M+NH4	C9H11NO6	-3.77722	1.07573	0.0123366	0.334635	-1.18168	0.440837	57.6656	130.809	54.4994	52.9579	65.5396	147.118	97.9782	147.332
10.14_265.1799m/z	265.18	10.136	pos	12-Oxo-2,3-dinor-10,15-phytodienoic acid	HMDB0032090	Lipids and lipid-like molecules	Fatty Acyls	Eicosanoids			38.4	0	M+H	C16H24O3	0.149351	1.04847	0.0249419	0.342116	-1.18231	0.440646	335.317	760.967	342.468	438.345	225.138	858.049	551.336	873.517
5.26_340.0356m/z	340.036	5.2572	pos	Peonidin	LMPK12010006	Phenylpropanoids and polyketides	Flavonoids	O-methylated flavonoids		C08726	37	0	M+K	C16H13O6+	4.23885	1.17756	0.0349862	0.349461	-1.49664	0.354378	213.584	602.7	177.962	164.801	297.988	650.258	381.162	776.68
11.42_344.2563n	367.246	11.4205	pos	DG(8:0/0:0/8:0)	HMDB0092900	Lipids and lipid-like molecules	Glycerolipids	Diradylglycerols			39.2	0	M+Na, M+K	C19H36O5	0.143014	2.25856	0.0390885	0.355276	-4.95695	0.0321966	4.72495	146.753	6.91903	0.74392	6.51189	186.14	200.893	53.2269
0.73_254.1002n	277.089	0.729183	pos	Galactosylglycerol	HMDB0006790	Lipids and lipid-like molecules	Glycerolipids	Glycosylglycerols	**	C05401	39.5	1.05	M+H, M+NH4, M+Na	C9H18O8	-0.0471767	1.56233	0.0148224	0.342116	-2.31819	0.200519	17506.1	87304	34460.8	13888.4	4168.96	87197	62274.7	112440
13.17_785.5924n	808.582	13.1699	pos	PC(18:1(17Z)/18:1(17Z))	LMGP01010858	Lipids and lipid-like molecules	Glycerophospholipids	Glycerophosphocholines			42.7	28	M+Na, M+K	C44H84NO8P	-1.30098	1.15902	0.0241715	0.342116	1.41555	2.66762	2.52307e+06	945810	3.16565e+06	2.52362e+06	1.87992e+06	1.35491e+06	984590	497928
10.27_320.2560m/z	320.256	10.2691	pos	Palmitoleoyl-EA	LMFA08040043	Organic nitrogen compounds	Organonitrogen compounds	Amines			40.7	7.42	M+Na	C18H35NO2	0.120804	1.04368	0.0302372	0.342605	-1.17684	0.442319	21003.6	47485.2	13496.8	24325.1	25188.8	61721.4	40410.2	40323.9
10.15_239.1278m/z	239.128	10.1489	pos	2-Hexenoylcholine	LMFA07010716	Organic nitrogen compounds	Organonitrogen compounds	Quaternary ammonium salts			38.4	0	M+K	C11H22NO2+	-1.96893	1.01923	0.000897902	0.323307	1.00353	2.0049	478.388	238.609	520.398	451.446	463.32	260.206	249.963	205.658
0.75_231.1816m/z	231.182	0.750417	pos	Guanadrel Sulfate	HMDB0014371	Organic oxygen compounds	Organooxygen compounds	Ethers		C07035	39.2	0.98	M+NH4	C10H19N3O2	0.398319	1.61555	0.0474727	0.365599	-2.78993	0.144593	373.251	2581.4	187.61	664.749	267.394	3294.18	1048.78	3401.22
0.69_270.0950n	293.084	0.687617	pos	D-erythro-L-galacto-Nonulose	HMDB0029955	Organic oxygen compounds	Organooxygen compounds	Carbohydrates and carbohydrate conjugates			38.8	0	M+H-H2O, M+Na	C9H18O9	-0.293036	1.53125	0.0133977	0.338917	-2.27835	0.206133	943.729	4578.24	1207.04	1476.88	147.274	3570.02	4101.98	6062.74
9.10_339.1543m/z	339.154	9.09877	pos	Niazirinin	88730	Organic oxygen compounds	Organooxygen compounds	Carbohydrates and carbohydrate conjugates			38.7	0	M+NH4	C16H19NO6	-2.23218	1.25756	0.00679813	0.323307	1.56772	2.96435	3888.48	1311.75	4685.31	3608.32	3371.81	1877.59	1183.87	873.782
0.71_432.1716m/z	432.172	0.708	pos	beta-D-Xylopyranosyl-(1->5)-alpha-L-arabinofuranosyl-(1->5)-L-arabinose	93489	Organic oxygen compounds	Organooxygen compounds	Carbohydrates and carbohydrate conjugates			38	0	M+NH4	C15H26O13	1.0453	1.14775	0.0366667	0.353868	-1.41148	0.375925	1265.39	3366.07	980.217	1888.31	927.643	3146.61	4505.86	2445.75
14.40_104.1073m/z	104.107	14.4045	pos	Pentanal	LMFA06000251	Organic oxygen compounds	Organooxygen compounds	Carbonyl compounds			40.2	11.6	M+NH4	C5H10O	4.13885	1.09765	0.00313359	0.323307	1.18221	2.26924	1026.41	452.315	1160.33	890.75	1028.16	400.691	543.538	412.717
10.27_262.2297n	280.264	10.2691	pos	2-(5,8-Tetradecadienyl)cyclobutanone	HMDB0037519	Organic oxygen compounds	Organooxygen compounds	Carbonyl compounds			50.4	55.3	M+H-H2O, M+NH4	C18H30O	0.146107	1.0322	0.0183221	0.342116	-1.11991	0.460123	15526.9	33745.1	10727.5	17890.2	17963	41902	29865.9	29467.2
0.73_335.0948m/z	335.095	0.729183	pos	Galactose-beta-1,4-xylose	HMDB0011677	Organic oxygen compounds	Organooxygen compounds	Carbohydrates and carbohydrate conjugates			44.6	27	M+Na	C11H20O10	-0.0975951	1.00044	0.026951	0.342116	-1.06809	0.476949	3823.98	8017.58	4700.9	4065.16	2705.88	7622.91	6378.2	10051.6
10.72_513.3034m/z	513.303	10.7244	pos	L-Oleandrosyl-oleandolide	40997	Lipids and lipid-like molecules	Polyketides	Macrolides and lactone polyketides	**	C11992	36.7	0	M+H-H2O	C27H46O10	-4.60803	3.86108	0.0290752	0.342116	-3.00035	0.12497	159.628	1277.34	3.1385e-06	478.885	3.1385e-06	698.095	1468.63	1665.28
9.55_296.1986n	319.188	9.55385	pos	10-Deoxymethynolide	LMPK04000034	Lipids and lipid-like molecules	Polyketides	Macrolides and lactone polyketides	**	C11993	38.6	0	M+H-H2O, M+Na, M+H	C17H28O4	-0.485483	1.07013	0.044248	0.364044	-1.28523	0.410306	500.401	1219.58	573.235	367.603	560.366	1309.68	767.692	1581.37
8.35_499.2151m/z	499.215	8.34705	pos	Iridodial glucoside tetraacetate	41171	Lipids and lipid-like molecules	Prenol lipids	Isoprenoids		C11657	37.6	0	M+H	C24H34O11	-4.57545	5.11078	0.0319396	0.345559	-24.8454	3.31739e-08	3.1385e-06	94.6074	3.1385e-06	3.1385e-06	3.1385e-06	112.185	37.4436	134.193
9.95_232.1828n	233.19	9.95103	pos	1-(2,6,6-Trimethyl-2-cyclohexen-1-yl)-1,6-heptadien-3-one	HMDB0029704	Lipids and lipid-like molecules	Prenol lipids	Sesquiterpenoids			40.7	10.2	M+H-H2O, M+H	C16H24O	0.285557	1.60382	0.0232873	0.342116	-2.50674	0.175953	414.112	2353.55	284.396	835.57	122.372	2819.78	1358.54	2882.32
9.95_216.1747m/z	216.175	9.95103	pos	7-Isopropyl-1,4-dimethylazulene	HMDB0036648	Lipids and lipid-like molecules	Prenol lipids	Sesquiterpenoids		C09675	37	0	M+NH4	C15H18	0.088417	1.00114	0.00305477	0.323307	0.984852	1.97911	247.563	125.088	260.582	266.422	215.685	145.624	111.585	118.055
4.77_214.1803m/z	214.18	4.76738	pos	6-Heptyl-5,6-dihydro-2H-pyran-2-one	HMDB0031030	Organoheterocyclic compounds	Pyrans	Pyranones and derivatives			37.3	0	M+NH4	C12H20O2	0.497849	1.00163	0.0421359	0.361007	-1.13743	0.454568	65.8072	144.769	60.8781	63.3444	73.1992	163.493	92.3983	178.415
2.45_175.0478m/z	175.048	2.45298	pos	N1-Methyl-4-pyridone-3-carboxamide	HMDB0004194	Organoheterocyclic compounds	Pyridines and derivatives	Pyridinecarboxylic acids and derivatives	**	C05843	39.1	0	M+Na	C7H8N2O2	-0.251024	3.76538	0.0146635	0.342116	-4.13763	0.0568134	6.16987	108.599	18.5096	3.1385e-06	3.1385e-06	60.6805	127.889	137.227
4.51_213.1349m/z	213.135	4.50598	pos	alpha-[3-(Nitrosoamino)propyl]-3-pyridinemethanol	HMDB0062443	Organoheterocyclic compounds	Pyridines and derivatives	Unclassified	**	C19581	39.4	0	M+NH4	C9H13N3O2	1.58632	1.91971	0.000223375	0.264968	3.48179	11.1718	16.3398	1.46259	18.5911	15.5281	14.9	0.905335	1.69301	1.78941
1.33_343.0353m/z	343.035	1.33137	pos	5-Fluorouridine monophosphate	HMDB0060397	Nucleosides, nucleotides, and analogues	Pyrimidine nucleotides	Pyrimidine ribonucleotides	**	C16634	38.1	0	M+H	C9H12FN2O9P	4.67909	1.33382	0.0155551	0.342116	-1.75609	0.296049	763.443	2578.77	553.258	365.228	1371.84	1934.11	2820.92	2981.29
11.05_530.3222n	553.311	11.0519	pos	3-keto Fusidic acid	HMDB0060745	Lipids and lipid-like molecules	Steroids and steroid derivatives	Oxosteroids			39	9.72	M+H, M+Na	C31H46O7	-4.09581	1.50689	0.0272598	0.342116	-2.02964	0.244917	2981.42	12173.2	6344.95	2368.43	230.866	9774.3	16196.4	10548.8
10.46_289.2162m/z	289.216	10.4583	pos	1,17-dihydroxy-androstan-3-one	LMST02020111	Lipids and lipid-like molecules	Sterol Lipids	Steroids			45.7	33.9	M+H-H2O	C19H30O3	0.126921	1.43515	0.0186478	0.342116	-2.06379	0.239187	726.479	3037.29	689.364	891.41	598.663	2526.14	2357.59	4228.12
10.79_675.2294m/z	675.229	10.786	pos	Premithramycin A2'	63781	Unclassified	Unclassified	Unclassified			37.9	0	M+H	C33H38O15	1.5343	5.51052	0.000563142	0.321143	-28.6484	2.37674e-09	3.1385e-06	1320.51	3.1385e-06	3.1385e-06	3.1385e-06	1554.44	1097.13	1309.95
10.62_297.1850m/z	297.185	10.6204	pos	D-Homogesterone	3088	Unclassified	Unclassified	Unclassified			38.3	0	M+H	C20H24O2	0.250311	4.98875	0.0103774	0.324239	-23.5626	8.07163e-08	3.1385e-06	38.8831	3.1385e-06	3.1385e-06	3.1385e-06	47.8772	21.8191	46.953
12.62_191.1793m/z	191.179	12.6237	pos	cis-Caryophyllene	44280	Unclassified	Unclassified	Unclassified			37	0	M+H	C14H22	-0.689931	3.68262	0.00617984	0.323307	-2.87979	0.135862	16.8453	123.989	50.5359	3.1385e-06	3.1385e-06	104.164	143.407	124.395
0.71_313.1604m/z	313.16	0.708	pos	N6,N6-Dimethyladenosine	65975	Unclassified	Unclassified	Unclassified			37.6	0	M+NH4	C12H17N5O4	-4.89821	2.91783	0.0260752	0.342116	5.19634	36.6653	3427.11	93.4702	2042.57	5283.87	2954.9	93.6917	186.719	3.1385e-06
5.23_386.2750m/z	386.275	5.23085	pos	Istamycin C	71991	Unclassified	Unclassified	Unclassified			37.3	0	M+H-H2O	C18H37N5O5	-2.87706	2.7539	0.0141553	0.342116	-3.63854	0.0802952	139.005	1731.17	3.1385e-06	29.6419	387.373	2450.41	1443.52	1299.59
8.04_392.1834n	393.191	8.036	pos	Viguiestenin	67826	Unclassified	Unclassified	Unclassified			39	0	M+H, M+K	C21H28O7	-0.180375	2.60932	0.0235417	0.342116	-3.45643	0.0910987	162.74	1786.42	3.1385e-06	106.005	382.216	2226.86	903.709	2228.68
11.00_411.1906m/z	411.191	11.0041	pos	Carapanaubine	67432	Unclassified	Unclassified	Unclassified			36.6	0	M+H-H2O	C23H28N2O6	-2.02993	2.4526	0.0229005	0.342116	-2.80806	0.142788	106.909	748.725	130.704	190.023	3.1385e-06	705.445	1061.69	479.043
8.78_353.1721m/z	353.172	8.77593	pos	sodium chlorovulone II	46016	Unclassified	Unclassified	Unclassified			39.1	0	M+H-H2O	C20H27NaO5	-0.590295	2.37594	0.0459081	0.365266	-2.92657	0.131527	24.5737	186.834	3.1385e-06	48.3439	25.3773	76.9185	239.068	244.515
10.28_660.2067n	661.214	10.2787	pos	Elloramycin A	63767	Unclassified	Unclassified	Unclassified			37.4	0	M+H, M+Na	C32H36O15	1.99436	2.18252	0.00530145	0.323307	-4.03767	0.0608892	378.718	6219.8	80.7769	971.023	84.3554	5873.77	4654.62	8131
12.00_503.3336m/z	503.334	11.9979	pos	3α,7α,12α,24-tetrahydroxy-24-methyl-5β-cholestan-26-oic acid	43148	Unclassified	Unclassified	Unclassified			36.9	0	M+Na	C28H48O6	-1.41363	2.17847	0.0447416	0.364049	-4.60798	0.0410073	23.3833	570.224	40.6954	17.7017	11.7529	444.45	323.904	942.319
4.89_377.2149m/z	377.215	4.8886	pos	17beta-Hydroxy-7alpha-mercaptoandrost-4-en-3-one 7-propionate	70472	Unclassified	Unclassified	Unclassified			36.4	0	M+H	C22H32O3S	1.10693	1.92249	0.0347021	0.349461	-3.25461	0.104777	221.578	2114.76	50.4452	65.4182	548.87	3269.99	1458.16	1616.15
7.76_340.1237m/z	340.124	7.7634	pos	Isosorbide-2-glucuronide	864	Unclassified	Unclassified	Unclassified			38.3	0	M+NH4	C12H18O10	-0.290706	1.77953	0.0438615	0.363815	-2.69715	0.154197	217.034	1407.51	552.903	47.1163	51.0834	2152.22	1089.67	980.633
8.80_324.2300n	307.227	8.79608	pos	TOFA	34518	Unclassified	Unclassified	Unclassified			39	0	M+H-H2O, M+Na, M+H	C19H32O4	-0.0381229	1.72709	0.011352	0.331115	-2.91681	0.13242	718.396	5425.14	697.029	921.06	537.098	5115.65	3772.85	7386.92
4.11_177.0501m/z	177.05	4.1064	pos	N-Carbamoyl-DL-aspartic acid	337	Unclassified	Unclassified	Unclassified			38.2	0	M+H	C5H8N2O5	-2.9487	1.72276	0.0232445	0.342116	-2.97296	0.127365	41.8536	328.612	33.3523	36.2714	55.9371	473.5	314.415	197.921
10.46_369.2012m/z	369.201	10.4583	pos	Senecionine N-oxide	64458	Unclassified	Unclassified	Unclassified			37.9	0	M+NH4	C18H25NO6	-2.29612	1.69624	0.0294775	0.342116	-2.86835	0.136943	234.506	1712.43	245.142	352.808	105.567	1410.03	1148.21	2579.07
8.04_415.1728m/z	415.173	8.036	pos	2,3-di-0-hexanoyl-alpha-glucopyranose	LMSL05000001	Unclassified	Unclassified	Unclassified			39.1	0	M+K	C18H32O8	-0.328259	1.6652	0.0284563	0.342116	-2.69065	0.154894	1346.48	8692.9	99.8676	1791.92	2147.65	10016	4584.53	11478.2
4.92_264.1596m/z	264.16	4.91888	pos	Achillin	265103	Unclassified	Unclassified	Unclassified			39.1	0	M+NH4	C15H18O3	0.546294	1.65512	0.0137359	0.338917	-2.68333	0.155682	188.663	1211.85	248.241	82.8195	234.93	847.826	1128.31	1659.43
7.76_338.1266m/z	338.127	7.7634	pos	N4-Acetylsulfadimidine	2530	Unclassified	Unclassified	Unclassified			37.3	0	M+NH4	C14H16N4O3S	-4.8189	1.59163	0.0347402	0.349461	-2.31456	0.201024	1004.83	4998.54	2300.52	390.339	323.627	7161.89	4186.8	3646.93
11.11_300.1936n	323.183	11.1091	pos	Tetranor-PGF1alpha	LMFA03010213	Unclassified	Unclassified	Unclassified			39.5	2.03	M+Na, M+K	C16H28O5	-0.255121	1.54326	0.0327539	0.347154	-2.51365	0.175113	1664.4	9504.73	1615.69	1588.91	1788.59	4788.94	12987.6	10737.7
3.96_249.1598m/z	249.16	3.95763	pos	2-Piperidinecarboxamide, N-(3-hydroxy-2,6-dimethylphenyl)-, (S)-	2384	Unclassified	Unclassified	Unclassified			39.2	0	M+H	C14H20N2O2	0.219803	1.45169	0.00516503	0.323307	-2.05599	0.240483	40.3826	167.923	54.4717	21.7453	44.9309	209	141.313	153.455
5.73_278.1365m/z	278.137	5.73217	pos	Meteloidine	68637	Unclassified	Unclassified	Unclassified			36.9	0	M+Na	C13H21NO4	0.910272	1.43059	0.0240395	0.342116	-2.07587	0.237193	113.767	479.638	141.793	124.062	75.4458	682.456	372.203	384.255
10.58_307.2266m/z	307.227	10.5837	pos	10-HODTA methyl ester	65404	Unclassified	Unclassified	Unclassified			38.6	0	M+H	C19H30O3	-0.602932	1.39233	0.0239954	0.342116	-1.97144	0.254998	3076.27	12063.9	2287.69	4155.64	2785.48	10125.1	9086.99	16979.7
9.68_348.2510m/z	348.251	9.68342	pos	N-pentadecanoyl-L-Homoserine lactone	64795	Unclassified	Unclassified	Unclassified			39.2	0	M+Na	C19H35NO3	0.141242	1.3823	0.0128626	0.335992	-1.90359	0.267278	411.016	1537.78	385.017	466.708	381.322	2051.4	1369.78	1192.18
5.18_274.1438m/z	274.144	5.17513	pos	(-)-8-Demethylmaritidine	69347	Unclassified	Unclassified	Unclassified			52.8	67.4	M+H	C16H19NO3	0.189796	1.36882	0.0208499	0.342116	-1.85396	0.276632	78.827	284.953	144.087	31.8894	60.5045	198.547	310.371	345.942
9.76_285.2424m/z	285.242	9.76382	pos	Tanikolide	65441	Unclassified	Unclassified	Unclassified			37.9	0	M+H	C17H32O3	-0.224494	1.36427	0.0129845	0.337516	-1.856	0.27624	180.36	652.91	159.653	305.567	75.8604	651.228	501.159	806.342
9.66_323.2216m/z	323.222	9.6571	pos	Rapanone	68305	Unclassified	Unclassified	Unclassified			39	0	M+H	C19H30O4	-0.26375	1.33871	0.0156798	0.342116	-1.83375	0.280535	168.68	601.278	112.987	214.063	178.989	644.143	405.244	754.448
9.81_275.2005m/z	275.201	9.81225	pos	13Z-octadecene-9,11-diynoic acid	35211	Unclassified	Unclassified	Unclassified			38.5	0	M+H	C18H26O2	-0.161294	1.33242	0.0404785	0.357872	-1.90539	0.266945	195.298	731.605	143.461	217.39	225.043	715.417	432.261	1047.14
10.08_349.1984m/z	349.198	10.0831	pos	2,3-dinor-8-iso-PGF2a	36202	Unclassified	Unclassified	Unclassified			36.2	0	M+Na	C18H30O5	-0.31792	1.32251	0.00572416	0.323307	-1.74855	0.2976	220.382	740.531	282.773	269.997	108.377	829.877	584.122	807.593
3.88_379.1001m/z	379.1	3.87732	pos	Methyl-2-alpha-L-fucopyranosyl-beta-D-galactoside	66242	Unclassified	Unclassified	Unclassified			38.8	0	M+K	C13H24O10	0.0225684	1.3196	0.00408713	0.323307	-1.70804	0.306076	184.413	602.506	165.919	310.586	76.7325	639.965	583.036	584.517
9.10_407.1418m/z	407.142	9.09877	pos	CB-13	64701	Unclassified	Unclassified	Unclassified			36.7	0	M+K	C26H24O2	2.64526	1.31846	0.0316922	0.345443	1.82143	3.53432	970.359	274.553	1370.49	687.514	853.068	345.161	327.216	151.282
7.53_231.1592m/z	231.159	7.52593	pos	Diisopropyl adipate	70124	Unclassified	Unclassified	Unclassified			38.8	0	M+H	C12H22O4	0.441821	1.26765	0.0482532	0.365599	-1.77302	0.292595	218.402	746.431	211.932	243.4	199.874	1072.08	422.999	744.22
1.33_275.0478m/z	275.048	1.33137	pos	cis-4,5-Dihydroxy-4,5-dihydropyrene	72093	Unclassified	Unclassified	Unclassified			37	0	M+K	C16H12O2	3.68318	1.26369	0.0267659	0.342116	-1.61665	0.326091	578.313	1773.47	476.673	220.93	1037.34	1267.99	2041.47	2010.96
9.81_330.1830n	353.172	9.81225	pos	16-Hydroxy-4-oxoretinoic acid	2284	Unclassified	Unclassified	Unclassified			49.5	52.6	M+Na, M+K, M+H, M+H-H2O	C20H26O4	-0.434369	1.2384	0.0285543	0.342116	-1.64908	0.318843	631.343	1980.1	375.548	878.754	639.728	1233.41	2421.38	2285.52
9.10_262.1438m/z	262.144	9.09877	pos	OSTHOL	44022	Unclassified	Unclassified	Unclassified			38.7	0	M+NH4	C15H16O3	0.17552	1.22961	0.0114078	0.331115	1.51642	2.86081	1950.85	681.922	2406.67	1777.35	1668.52	1016.99	568.899	459.881
3.72_284.2067m/z	284.207	3.71877	pos	Pentadecylic acid(d3)	45753	Unclassified	Unclassified	Unclassified			38.6	0	M+K	C15H27D3O2	0.609662	1.15994	0.00703856	0.323307	-1.348	0.392838	3289.65	8374.08	2459.45	3093.84	4315.67	9536.65	6748.14	8837.47
10.11_252.1959m/z	252.196	10.1055	pos	N-undecanoyl-L-Homoserine lactone	45719	Unclassified	Unclassified	Unclassified			38.7	0	M+H-H2O	C15H27NO3	0.215557	1.15957	0.0444869	0.364044	1.51481	2.85761	486.618	170.288	273.541	619.477	566.836	201.004	176.101	133.759
12.58_452.2710m/z	452.271	12.5827	pos	DIBEKACIN	44334	Unclassified	Unclassified	Unclassified			38.5	0	M+H	C18H37N5O8	-1.0418	1.13999	0.0223938	0.342116	1.34431	2.53908	2215.01	872.365	2460.42	2424.35	1760.26	1410.41	804.766	401.924
1.09_223.0803m/z	223.08	1.08877	pos	3,6,8-Trimethylallantoin	64464	Unclassified	Unclassified	Unclassified			37.9	0	M+Na	C7H12N4O3	0.815781	1.13733	0.00348085	0.323307	1.29308	2.45051	580.872	237.042	566.349	528.976	647.292	258.43	153.67	299.025
9.36_292.2266m/z	292.227	9.35768	pos	13E-octadecene-9,11-diynoic acid	35210	Unclassified	Unclassified	Unclassified			38.5	0	M+NH4	C18H26O2	-1.75673	1.1344	0.00931533	0.323307	-1.30233	0.405471	253.293	624.688	188.816	339.013	232.05	741.282	515.728	617.055
5.24_284.0582m/z	284.058	5.24407	pos	resorcinol sulfoxide	4087	Unclassified	Unclassified	Unclassified			38.3	0	M+NH4	C12H10O5S	-1.91938	1.11685	0.0356017	0.349461	-1.3689	0.387187	618.657	1597.83	644.046	439.825	772.102	1794.6	1010.8	1988.08
12.11_167.1179m/z	167.118	12.1069	pos	D-Cathinone	63533	Unclassified	Unclassified	Unclassified			38	0	M+NH4	C9H11NO	-0.0111794	1.10557	0.00337032	0.323307	-1.21154	0.431807	78.6851	182.223	58.5539	89.8038	87.6977	163.448	175.556	207.664
1.07_299.1188m/z	299.119	1.06613	pos	Trimethylenetetraurea	66393	Unclassified	Unclassified	Unclassified			38.9	0	M+Na	C7H16N8O4	0.538545	1.10008	0.0287544	0.342116	1.309	2.4777	4117.14	1661.68	2838.44	4937.47	4575.53	992.212	2148.95	1843.87
10.68_266.1646n	267.172	10.6769	pos	Tributyl phosphate	70062	Unclassified	Unclassified	Unclassified			45.8	31.4	M+H, M+Na	C12H27O4P	-0.35038	1.09001	0.0176843	0.342116	1.23416	2.35244	16164.3	6871.31	11588.6	18458.6	18445.7	8244.28	6218.32	6151.33
4.21_205.0450m/z	205.045	4.21308	pos	tert-Butylbicyclophosphorothionate	73434	Unclassified	Unclassified	Unclassified			36.9	0	M+H-H2O	C8H15O3PS	1.42345	1.07945	0.00821576	0.323307	-1.16581	0.445712	105.983	237.783	112.43	83.9317	121.587	286.05	205.662	221.636
9.07_294.2428m/z	294.243	9.06597	pos	α-parinaric acid	34840	Unclassified	Unclassified	Unclassified			38.5	0	M+NH4	C18H28O2	0.194185	1.0586	0.00363412	0.323307	-1.09866	0.466951	370.855	794.204	338.307	379.689	394.568	923.111	762.831	696.671
10.89_315.1905m/z	315.191	10.8943	pos	4-(2-Hydroxy-3-isopropylaminoproxy)-benzyloxy acetic acid	1356	Unclassified	Unclassified	Unclassified			38.1	0	M+NH4	C15H23NO5	-3.08086	1.04247	0.0117478	0.332759	-1.11437	0.461893	702.576	1521.08	552.513	699.115	856.099	1602.59	1204.51	1756.14
0.91_299.1188m/z	299.119	0.905267	pos	Propetamphos	72453	Unclassified	Unclassified	Unclassified			37.2	0	M+NH4	C10H20NO4PS	-0.496821	1.03629	0.00832341	0.323307	1.09795	2.14051	842.575	393.634	955.783	858.293	713.65	274.614	467.645	438.643
10.53_276.1959m/z	276.196	10.5298	pos	O-1602	44952	Unclassified	Unclassified	Unclassified			38.7	0	M+NH4	C17H22O2	0.482539	1.02713	0.0267528	0.342116	-1.10813	0.463895	938.871	2023.88	927.588	840.844	1048.18	1632.67	2639.17	1799.82
7.85_336.2510m/z	336.251	7.85157	pos	(+)-Prosopinine	68170	Unclassified	Unclassified	Unclassified			39.1	0	M+Na	C18H35NO3	0.217447	1.02039	0.00363766	0.323307	-1.04091	0.48602	460.978	948.476	349.945	535.402	497.588	856.797	1050.94	937.691
10.46_261.2211m/z	261.221	10.4583	pos	3E,9Z,12Z-octadecatrienoic acid	34815	Unclassified	Unclassified	Unclassified			38.7	0	M+H-H2O	C18H30O2	-0.530048	1.00976	0.0153436	0.342116	-1.04156	0.485804	243.565	501.365	229.804	266.681	234.21	471.357	411.429	621.309
