# Supplementary material for: Integrated 16S and metabolomics revealed the mechanism of drought resistance and nitrogen uptake in rice at the heading stage under different nitrogen levels
Source: Front Plant Sci. 2023 Apr 4;14:1120584. doi: 10.3389/fpls.2023.1120584 (PMC10114610; doi:10.3389/fpls.2023.1120584)
Supplement: Supplementary Table 2 — Identification information for DMs between the HN and NN treatments. [file Table_2.xlsx]

## Sheet: HN_NN
ID	m/z	Retention time (min)	Ion mode	Metabolites	Compound ID	Super Class	Class	Sub Class	level	kegg	Score	Fragmentation Score	Adducts	Formula	Mass Error (ppm)	VIP	P-value	adj.P-value	log2(FC)	FC	average(HN)	average(NN)	HN-1	HN-2	HN-3	NN-1	NN-2	NN-3
9.10_353.1319m/z	353.132	9.09843	neg	Deacetyldiltiazem	HMDB0002873	Organoheterocyclic compounds	Benzothiazepines	Unclassified			36	0	M-H2O-H	C20H24N2O3S	-2.81422	1.49267	0.00318668	0.81692	1.43808	2.70961	1124.19	414.89	1168.69	1268.65	935.226	517.194	386.787	340.69
9.56_703.2086m/z	703.209	9.55662	neg	Penicilloic acid	HMDB0060617	Organic acids and derivatives	Carboxylic acids and derivatives	Amino acids, peptides, and analogues			36.2	0	2M-H	C16H20N2O5S	-3.78774	7.01421	0.0328519	0.81692	-30.4331	6.89798e-10	3.1385e-06	4549.88	3.1385e-06	3.1385e-06	3.1385e-06	4100.54	2344.01	7205.09
9.10_361.1637m/z	361.164	9.09843	neg	Thyrotropin releasing hormone	HMDB0060080	Organic acids and derivatives	Carboxylic acids and derivatives	Amino acids, peptides, and analogues		C03958	42.5	18.7	M-H	C16H22N6O4	2.03431	1.33238	0.00523265	0.81692	1.15998	2.23454	21466	9606.45	21240.8	24721.1	18436	11885.1	8505.86	8428.34
1.08_160.0608m/z	160.061	1.08202	neg	N-Methylglutamic acid	44791	Organic acids and derivatives	Carboxylic acids and derivatives	Amino acids, peptides, and analogues	**	C01046	37.4	0	M-H	C6H11NO4	-4.83768	1.32951	0.0317783	0.81692	-1.2664	0.415695	75.9824	182.784	103.463	46.3924	78.0923	136.377	177.109	234.866
4.65_172.0972m/z	172.097	4.64972	neg	Hexanoylglycine	5669	Organic acids and derivatives	Carboxylic acids and derivatives	Amino acids, peptides, and analogues			37.9	0	M-H	C8H15NO3	-4.04608	1.23311	0.00976229	0.81692	-1.03745	0.487187	136.538	280.259	159.44	91.957	158.218	306.902	237.618	296.256
12.40_353.1429m/z	353.143	12.4038	neg	O-Ureidohomoserine	HMDB0012271	Organic acids and derivatives	Carboxylic acids and derivatives	Amino acids, peptides, and analogues			38.9	6	2M-H	C5H11N3O4	0.743863	1.04799	0.000987739	0.684904	-0.686955	0.621164	5212.57	8391.62	5350.49	5101.64	5185.58	9111.59	7992.45	8070.83
6.31_245.0795m/z	245.079	6.30632	neg	Pyrazinamide	2196	Organoheterocyclic compounds	Diazines	Pyrazines		C01956	39.5	0	2M-H	C5H5N3O	1.0066	6.56411	0.0351447	0.81692	-26.6648	9.39897e-09	3.1385e-06	333.919	3.1385e-06	3.1385e-06	3.1385e-06	246.786	208.892	546.08
1.29_547.9679m/z	547.968	1.2871	neg	Gemcitabine triphosphate	HMDB0060638	Organoheterocyclic compounds	Diazines	Pyrimidines and pyrimidine derivatives			38.4	0	M+FA-H	C9H14F2N3O13P3	-2.18906	1.00463	0.0217314	0.81692	-0.716406	0.608612	1236.68	2031.97	1260.95	925.113	1523.98	2254.51	1798.15	2043.25
11.13_347.2596m/z	347.26	11.1336	neg	18-fluoro-octadecanoic acid	34674	Lipids and lipid-like molecules	Fatty Acyls	Fatty Acids and Conjugates			37.9	0	M+FA-H	C18H35FO2	-2.46506	6.67368	0.0375865	0.81692	-27.5625	5.04483e-09	3.1385e-06	622.122	3.1385e-06	3.1385e-06	3.1385e-06	398.107	440.52	1027.74
5.47_197.0814m/z	197.081	5.4662	neg	2,3-Methylene suberic acid	HMDB0059779	Lipids and lipid-like molecules	Fatty Acyls	Fatty acids and conjugates			42.9	20.5	M-H	C10H14O4	-2.54391	2.05927	0.0278169	0.81692	-2.87094	0.136698	251.581	1840.42	219.181	322.273	213.289	2274.79	903.432	2343.03
5.34_197.0814m/z	197.081	5.34275	neg	3,4-Methylene suberic acid	HMDB0059768	Lipids and lipid-like molecules	Fatty Acyls	Fatty acids and conjugates			42.3	19.2	M-H	C10H14O4	-2.6241	1.80326	0.0113621	0.81692	-2.12646	0.229019	205.362	896.701	177.476	252.507	186.102	1041.96	588.851	1059.29
8.74_311.1867m/z	311.187	8.74207	neg	Tetranor 12-HETE	HMDB0060055	Lipids and lipid-like molecules	Fatty Acyls	Fatty acids and conjugates			37.8	0	M+FA-H	C16H26O3	1.30895	1.69392	0.0190719	0.81692	-1.93449	0.261614	181.713	694.586	70.4565	260.84	213.844	838.773	451.718	793.267
6.38_235.0949m/z	235.095	6.38457	neg	S-aminomethyldihydrolipoamide	58373	Lipids and lipid-like molecules	Fatty Acyls	Fatty amides			36.8	0	M-H	C9H20N2OS2	2.0352	1.51732	0.0217424	0.81692	-1.58956	0.332272	253.816	763.88	317.373	202.391	241.685	898.097	492.786	900.758
9.10_293.1762m/z	293.176	9.09843	neg	7,10-hexadecadiynoic acid	LMFA01030492	Lipids and lipid-like molecules	Fatty Acyls	Fatty Acids and Conjugates			53.9	72.7	M+FA-H	C16H24O2	1.284	1.3259	0.0041889	0.81692	1.14323	2.20875	83042.6	37597	83762.4	93984.9	71380.4	45860.1	33719.4	33211.5
8.82_309.1711m/z	309.171	8.81503	neg	methyl 8-[2-(2-formyl-vinyl)-3-hydroxy-5-oxo-cyclopentyl]-octanoate	LMFA01050151	Lipids and lipid-like molecules	Fatty Acyls	Fatty Acids and Conjugates			37.3	0	M-H	C17H26O5	1.07702	1.21283	0.0107233	0.81692	0.985146	1.97951	3065.36	1548.54	3184.52	3501.76	2509.8	1243.18	1812.8	1589.65
0.65_431.0271m/z	431.027	0.64995	neg	(-)-Epigallocatechin sulfate	HMDB0012468	Phenylpropanoids and polyketides	Flavonoids	Sulfated flavonoids			36.4	0	M+FA-H	C15H14O10S	-4.78179	4.75081	0.00884955	0.81692	-3.68822	0.0775776	29.3217	377.966	87.9651	3.1385e-06	3.1385e-06	450.585	439.136	244.177
9.10_429.1510m/z	429.151	9.09843	neg	Kinetin	HMDB0012245	Organoheterocyclic compounds	Imidazopyrimidines	Purines and purine derivatives	***	C08272	37.3	0	2M-H	C10H9N5O	-7.39651	1.38186	0.00668322	0.81692	1.2588	2.39297	8343.93	3486.85	8668.94	9557.33	6805.51	4434.1	3110.62	2915.83
6.65_267.0302m/z	267.03	6.6483	neg	Coumestrol	LMPK12090018	Phenylpropanoids and polyketides	Isoflavonoids	Coumestans	**	C10205	38.7	0	M-H	C15H8O5	1.31601	1.21534	0.0401793	0.81692	-1.02477	0.491488	49.9166	101.562	78.0506	47.77	23.9293	116.016	94.8219	93.8486
4.56_259.0201m/z	259.02	4.55703	neg	Beta-D-Fructose 6-phosphate	HMDB0003971	Organic oxygen compounds	Organooxygen compounds	Carbohydrates and carbohydrate conjugates	***	C05345	37.4	0	M-H	C6H13O9P	-8.89204	4.80174	0.0119659	0.81692	-4.42764	0.0464672	10.7059	230.397	3.1385e-06	32.1177	3.1385e-06	207.458	159.146	324.587
0.78_356.1323n	401.13	0.779283	neg	D-Pinitol 2-O-alpha-D-Galactopyranosyl	HMDB0041487	Organic oxygen compounds	Organooxygen compounds	Carbohydrates and carbohydrate conjugates			39.6	4.71	M-H, M+FA-H	C13H24O11	1.15529	1.1849	0.026835	0.81692	-0.958145	0.514718	1865.65	3624.61	2855.39	1238.65	1502.92	3584.02	3847.91	3441.9
8.02_297.0473m/z	297.047	8.02228	neg	6-(carboxymethoxy)-3,4,5-trihydroxyoxane-2-carboxylic acid	HMDB0124938	Organic oxygen compounds	Organooxygen compounds	Carbohydrates and carbohydrate conjugates			38.6	0	M+FA-H	C8H12O9	3.77542	1.16793	0.029841	0.81692	0.951543	1.93394	415.34	214.764	373.515	359.616	512.889	278.545	154.158	211.587
0.78_239.0664m/z	239.066	0.779283	neg	(±)-2-(1-Methylpropyl)-4,6-dinitrophenol	HMDB0032559	Benzenoids	Phenols	Nitrophenols		C14302	36.7	0	M-H	C10H12N2O5	-3.77595	4.47828	0.044667	0.81692	-2.84427	0.139248	8.9925	64.5791	3.1385e-06	26.9775	3.1385e-06	58.7756	96.5288	38.4328
6.29_179.1071m/z	179.107	6.28913	neg	p-Cymene	LMPR0102090014	Lipids and lipid-like molecules	Prenol lipids	Monoterpenoids	**	C06575	38.3	0	M+FA-H	C10H14	-4.84346	6.59513	0.0391869	0.81692	-26.9321	7.80977e-09	3.1385e-06	401.868	3.1385e-06	3.1385e-06	3.1385e-06	309.523	231.828	664.254
10.42_392.0604m/z	392.06	10.4181	neg	Adenosine monophosphate	HMDB0000045	Nucleosides, nucleotides, and analogues	Purine nucleotides	Purine ribonucleotides	***	C00020	37.4	0	M+FA-H	C10H14N5O7P	-2.44912	1.8742	0.0470483	0.81692	-2.27701	0.206326	1413.41	6850.4	2467.98	1480.73	291.533	10457.1	4762.77	5331.34
5.47_287.0515m/z	287.052	5.4662	neg	Orotidine	HMDB0000788	Nucleosides, nucleotides, and analogues	Pyrimidine nucleosides	Unclassified	**	C01103	47.6	44.5	M-H	C10H12N2O8	-1.9737	3.54624	0.0291351	0.81692	-5.23392	0.0265725	46.0485	1732.94	3.1385e-06	84.0485	54.097	2180.45	722.839	2295.53
6.48_498.2899m/z	498.29	6.48275	neg	Tauroursodeoxycholic acid	HMDB0000874	Lipids and lipid-like molecules	Steroids and steroid derivatives	Bile acids, alcohols and derivatives	***		36.3	0	M-H	C26H45NO6S	0.836707	1.11269	0.00778439	0.81692	-0.823202	0.565186	909.615	1609.41	1062.63	998.98	667.236	1486.78	1731.62	1609.82
0.72_289.0696m/z	289.07	0.715567	neg	3,3',4'5-Tetrahydroxystilbene	HMDB0004215	Phenylpropanoids and polyketides	Stilbenes	Unclassified	***	C05901	36.4	0	M+FA-H	C14H12O4	-8.66173	1.76862	0.0148289	0.81692	-2.06588	0.238841	4062.33	17008.5	5579.76	4438.88	2168.33	18273.5	11309.8	21442.2
0.67_743.0612m/z	743.061	0.6719	neg	4-(N-Maleimido)benzyltrimethylammonium iodide	69630	Unclassified	Unclassified	Unclassified			38.3	0	2M-H	C14H17IN2O2	1.99186	6.77262	0.000800245	0.684904	-28.2221	3.19377e-09	3.1385e-06	982.695	3.1385e-06	3.1385e-06	3.1385e-06	1018.41	780.889	1148.78
4.40_259.0200m/z	259.02	4.40348	neg	3,5-Dinitroguaiacol	71560	Unclassified	Unclassified	Unclassified			38.5	0	M+FA-H	C7H6N2O6	-3.49195	6.66444	0.0222993	0.81692	-27.4857	5.32098e-09	3.1385e-06	589.835	3.1385e-06	3.1385e-06	3.1385e-06	695.94	270.185	803.379
15.45_237.0353m/z	237.035	15.4536	neg	BOVINOCIDIN (3-nitropropionic acid)	44116	Unclassified	Unclassified	Unclassified			38	0	2M-H	C3H5NO4	-4.89057	6.50648	0.017	0.81692	-26.1009	1.38948e-08	3.1385e-06	225.875	3.1385e-06	3.1385e-06	3.1385e-06	172.454	340.526	164.645
9.96_521.2530m/z	521.253	9.95985	neg	Methapyrilene	68855	Unclassified	Unclassified	Unclassified			37.9	0	2M-H	C14H19N3S	0.627968	5.14911	0.000498304	0.684904	-4.40128	0.0473243	215.887	4561.87	3.1385e-06	647.662	3.1385e-06	4484.41	3977.55	5223.66
7.06_207.1024m/z	207.102	7.06485	neg	3-Methyl-1-phenyl-1-butanone	265084	Unclassified	Unclassified	Unclassified			38.4	0	M+FA-H	C11H14O	-1.75448	4.75265	0.00659424	0.81692	-4.59243	0.0414516	5.29907	127.838	3.1385e-06	15.8972	3.1385e-06	88.9513	125.862	168.699
4.87_463.1830m/z	463.183	4.87243	neg	TODRALAZINE	43492	Unclassified	Unclassified	Unclassified			38.6	0	2M-H	C11H12N4O2	-3.81758	3.89712	0.0492302	0.81692	-6.39758	0.0118614	21.8513	1842.22	3.1385e-06	59.9256	5.62822	2407.42	542.295	2576.94
9.23_281.1761m/z	281.176	9.23397	neg	3,7-EPOXYCARYOPHYLLAN-6-ONE	44494	Unclassified	Unclassified	Unclassified			38.7	0	M+FA-H	C15H24O2	1.12543	3.53777	0.0473447	0.81692	-5.70491	0.0191713	15.3064	798.403	24.1422	3.1385e-06	21.7769	886.406	281.408	1227.4
9.58_695.3501m/z	695.35	9.5832	neg	Schizonepetoside E	71835	Unclassified	Unclassified	Unclassified			37.6	0	2M-H	C16H28O8	0.760479	3.41845	0.0355269	0.81692	-4.41988	0.046718	73.2484	1567.88	113.264	106.482	3.1385e-06	2242.03	644.656	1816.96
0.74_254.1004n	299.099	0.737933	neg	2-(beta-D-Glucosyl)-sn-glycerol	69092	Unclassified	Unclassified	Unclassified			37.6	0	M-H, M+FA-H	C9H18O8	0.729922	3.26279	0.00211756	0.81692	-3.22059	0.107276	361.75	3372.13	551.522	533.727	3.1385e-06	3407.96	2686.75	4021.67
10.22_529.0833m/z	529.083	10.2215	neg	1-O,6-O-Digalloyl-beta-D-glucose	66112	Unclassified	Unclassified	Unclassified			38.1	0	M+FA-H	C20H20O14	-0.343075	3.1243	0.0440508	0.81692	-2.2307	0.213056	1067.03	5008.22	2432.52	768.568	3.1385e-06	7303.22	4057.53	3663.9
5.47_219.0635m/z	219.064	5.4662	neg	Trifluoromethylphenylpropanediol	1958	Unclassified	Unclassified	Unclassified			39.3	0	M-H	C10H11F3O2	-1.44617	2.6799	0.0242197	0.81692	-4.47125	0.0450838	158.5	3515.68	33.3006	296.387	145.813	4516.13	1620.97	4409.94
5.34_219.0635m/z	219.063	5.34275	neg	Carbamorph	72684	Unclassified	Unclassified	Unclassified			37.4	0	M-H	C8H16N2OS2	1.56775	2.5303	0.0199675	0.81692	-3.95107	0.064656	113.764	1759.53	44.5049	235.342	61.4446	2165.26	890.655	2222.66
10.42_302.0538m/z	302.054	10.4181	neg	Deoxy-5-methylcytidylate	65987	Unclassified	Unclassified	Unclassified			37.6	0	M-H2O-H	C10H16N3O7P	-3.03082	1.93278	0.0380147	0.81692	-2.35123	0.195979	1039.33	5303.25	1937.52	999.236	181.229	7905.85	3905.04	4098.86
0.67_317.0550m/z	317.055	0.6719	neg	S-Nitroso-L-glutathione	58248	Unclassified	Unclassified	Unclassified			37.2	0	M-H2O-H	C10H16N4O7S	-3.36524	1.91262	0.0110091	0.81692	-2.29711	0.20347	3802.49	18688.3	6952.53	3329.09	1125.87	22644.6	13138	20282.2
9.10_446.1415m/z	446.141	9.09843	neg	N-Desethylquinagolide sulfate	2214	Unclassified	Unclassified	Unclassified			36.1	0	M-H	C18H29N3O6S2	-2.31033	1.5979	0.0177147	0.81692	1.72875	3.3144	752.35	226.995	891.295	800.769	564.987	392.231	221.241	67.5116
9.09_555.0978m/z	555.098	9.08767	neg	2-O-[2-O-(alpha-D-Mannopyranosyl)-alpha-D-glucopyranosyl]-3-phospho-D-glycerate	73364	Unclassified	Unclassified	Unclassified			37.5	0	M+FA-H	C15H27O17P	1.91019	1.57458	0.0166067	0.81692	1.64829	3.13463	839.303	267.752	824.356	1048.76	644.791	433.699	158.051	211.507
9.11_329.1529m/z	329.153	9.10993	neg	Imidiocarb	96330	Unclassified	Unclassified	Unclassified			36.7	0	M-H2O-H	C19H20N6O	2.54626	1.55176	0.00405403	0.81692	1.56304	2.95476	1270	429.814	1326.24	1425.78	1057.96	606.214	368.017	315.211
9.10_351.1348m/z	351.135	9.09843	neg	3-Oxo-14,15-dehydrorhazinilam	HMDB0039105	Benzenoids	Unclassified	Unclassified			40.9	12.2	M+FA-H	C19H18N2O2	-0.767843	1.4764	0.00402428	0.81692	1.40516	2.64847	4124.78	1557.42	4088.62	4841.82	3443.91	1863.85	1418.39	1390.03
9.11_295.1822m/z	295.182	9.10993	neg	2-Hydroxydesmethyltrimipramine	2966	Unclassified	Unclassified	Unclassified			36	0	M-H	C19H24N2O	2.06945	1.47009	0.00790314	0.81692	1.42825	2.69121	1163.56	432.357	1149.68	1394.15	946.855	573.535	393.815	329.721
9.10_236.1053m/z	236.105	9.09843	neg	HC Blue No.1	72968	Unclassified	Unclassified	Unclassified			38.4	0	M-H2O-H	C11H17N3O4	4.81054	1.38121	0.00603005	0.81692	1.24638	2.37246	7558.67	3186.01	7423.07	8863.05	6389.9	3980.89	2668.07	2909.06
0.72_310.0847n	291.067	0.715567	neg	6-Deoxyjacareubin	68101	Unclassified	Unclassified	Unclassified			36.7	0	M-H2O-H, M+FA-H	C18H14O5	1.7886	1.3651	0.0346052	0.81692	-1.30324	0.405215	3538.08	8731.36	5431.54	3226.69	1956	8659.48	6515.18	11019.4
9.11_220.1465m/z	220.146	9.10993	neg	CGP 28014	70935	Unclassified	Unclassified	Unclassified			36.3	0	M-H	C12H19N3O	4.22041	1.30915	0.00772553	0.81692	1.13766	2.20024	1279.04	581.319	1286.63	1449.7	1100.78	777.792	487.338	478.828
3.82_190.0538m/z	190.054	3.82225	neg	N-Acetyl-DL-methionine	62466	Unclassified	Unclassified	Unclassified			38	0	M-H	C7H13NO3S	-2.92638	1.29905	0.00411265	0.81692	-1.10481	0.464965	235.869	507.283	209.671	173.581	324.355	494.968	518.269	508.613
4.62_124.9666m/z	124.967	4.62447	neg	Calcium carbimide	72855	Unclassified	Unclassified	Unclassified			38.2	0	M+FA-H	CCaN2	-3.69872	1.29773	0.02345	0.81692	-1.13558	0.455153	222.923	489.776	326.058	193.371	149.34	585.58	479.946	403.803
4.55_322.0887m/z	322.089	4.54618	neg	Lycomarasmine B	67021	Unclassified	Unclassified	Unclassified			38.3	0	M+FA-H	C9H15N3O7	-1.96697	1.20655	0.0434747	0.81692	-1.05137	0.48251	276.963	574.004	422.085	177.038	231.765	439.573	608.649	673.789
6.86_225.1130m/z	225.113	6.85723	neg	formyl 2E,4E,6Z-decatrienoate	97203	Unclassified	Unclassified	Unclassified			38.9	0	M+FA-H	C11H16O2	-1.18314	1.10204	0.0312266	0.81692	-0.863651	0.54956	139.901	254.568	119.667	158.81	141.224	233.206	210.511	319.989
1.29_479.9805m/z	479.98	1.2871	neg	Sodium picosulfate	69531	Unclassified	Unclassified	Unclassified			36	0	M-H	C18H13NNa2O8S2	-0.137209	1.01722	0.0459435	0.81692	-0.768315	0.587103	1426.56	2429.84	1429.43	850.006	2000.25	2652.97	2351.94	2284.59
9.11_331.1500m/z	331.15	9.10993	neg	1,3,11-Tridecatriene-5,7,9-triyne	HMDB0034294	Hydrocarbons	Unsaturated hydrocarbons	Enynes			36.8	0	2M-H	C13H10	2.41926	1.77713	0.00710822	0.81692	2.03361	4.09429	292.868	71.5307	257.97	356.854	263.779	128.022	58.6154	27.9548
9.10_221.1544m/z	221.154	9.09843	neg	(6E,8E)-4,6,8-Megastigmatriene	HMDB0035180	Hydrocarbons	Unsaturated hydrocarbons	Branched unsaturated hydrocarbons			44.3	25.2	M+FA-H	C13H20	-1.67081	1.35186	0.00414586	0.81692	1.18698	2.27676	4665.7	2049.27	4751.1	5305.62	3940.38	2444.7	1902.44	1800.68
0.77_174.0875m/z	174.087	0.772683	pos	4-Imidazolone-5-propionic acid	HMDB0001014	Organoheterocyclic compounds	Azoles	Imidazoles	**	C03680	38.2	0	M+NH4	C6H8N2O3	1.02257	1.49435	0.0342553	0.81692	1.54303	2.91406	210.729	72.3145	223.742	131.951	276.493	66.9675	55.1849	94.791
0.69_341.0513m/z	341.051	0.687617	pos	2-Galloyl-1,4-galactarolactone methyl ester	HMDB0037200	Benzenoids	Benzene and substituted derivatives	Benzoic acids and derivatives			36.6	0	M+H-H2O	C14H14O11	2.79338	1.92304	0.0096178	0.81692	-2.29785	0.203366	470.994	2315.99	864.985	434.561	113.436	2839.13	1702.85	2405.99
9.76_249.1849m/z	249.185	9.76382	pos	[2-(Dimethoxymethyl)-1-heptenyl]benzene	HMDB0036221	Benzenoids	Benzene and substituted derivatives	Unclassified			36.7	0	M+H	C16H24O2	-0.00787224	1.81818	0.0495748	0.81692	-2.34565	0.196739	117.322	596.333	131.466	109.38	111.119	567.023	314.397	907.58
5.38_279.1204m/z	279.12	5.37975	pos	1-Methoxy-1-(2,4,5-trimethoxyphenyl)-2-propanol	87929	Benzenoids	Benzene and substituted derivatives	Phenylpropanes			38.8	0	M+Na	C13H20O5	0.426922	1.40302	0.00601287	0.81692	-1.28681	0.409858	403.914	985.498	389.974	351.165	470.602	991.01	803.459	1162.02
8.75_335.1830m/z	335.183	8.74795	pos	Granisetron	3139	Organoheterocyclic compounds	Benzopyrazoles	Indazoles		C07023	37.2	0	M+Na	C18H24N4O	-3.9646	1.45749	0.0256745	0.81692	-1.44906	0.366259	242.593	662.354	337.313	209.525	180.94	856.048	471.021	659.991
7.28_217.0812m/z	217.081	7.28435	pos	Aspartyl-Threonine	HMDB0028763	Organic acids and derivatives	Carboxylic acids and derivatives	Amino acids, peptides, and analogues			38.1	0	M+H-H2O	C8H14N2O6	-3.12195	3.29811	0.0430822	0.81692	-3.94469	0.0649425	11.4337	176.058	5.81326	28.4877	3.1385e-06	271.916	79.2112	177.047
0.75_143.0947n	144.102	0.750417	pos	Proline betaine	7089	Organic acids and derivatives	Carboxylic acids and derivatives	Amino acids, peptides, and analogues		C10172	39.6	6	M+H, M+Na	C7H13NO2	0.37245	1.97194	0.000163661	0.340238	-2.38193	0.191852	39390.4	205316	28323.4	61651.7	28196.1	197786	204102	214061
0.86_156.0422m/z	156.042	0.864033	pos	5-Aminopentanoic acid	HMDB0003355	Organic acids and derivatives	Carboxylic acids and derivatives	Amino acids, peptides, and analogues	**	C00431	39.7	2.96	M+K	C5H11NO2	0.32651	1.79489	0.00491039	0.81692	-2.01936	0.246667	994.389	4031.3	739.211	1685.28	558.67	3209.24	4406.47	4478.2
0.71_118.0865m/z	118.086	0.708	pos	L-Valine	35	Organic acids and derivatives	Carboxylic acids and derivatives	Amino acids, peptides, and analogues	**	C00183	50.4	59.8	M+H	C5H11NO2	1.8946	1.55897	1.01915e-05	0.0643744	-1.49774	0.354107	92790.5	262041	82614.6	103001	92756.1	263360	258682	264080
4.78_211.9988m/z	211.999	4.7789	pos	Lanthionine ketimine	HMDB0004823	Organic acids and derivatives	Carboxylic acids and derivatives	Amino acids, peptides, and analogues			39.1	4.14	M+Na	C6H7NO4S	0.218221	1.37214	0.00949561	0.81692	-1.23449	0.424993	680.498	1601.2	1050	449.841	541.651	1487.67	1705.64	1610.29
4.78_230.1863m/z	230.186	4.7789	pos	N1,N8-Diacetylspermidine	HMDB0041947	Organic acids and derivatives	Carboxylic acids and derivatives	Carboxylic acid derivatives			38.4	0	M+H	C11H23N3O2	0.166326	1.32801	0.000700189	0.684904	-1.10183	0.465925	237.237	509.174	263.751	253.297	194.663	522.152	533.874	471.496
0.73_116.0709m/z	116.071	0.729183	pos	L-Proline	HMDB0000162	Organic acids and derivatives	Carboxylic acids and derivatives	Amino acids, peptides, and analogues	***	C00148	39.1	0	M+H	C5H9NO2	2.24251	1.07268	0.0390008	0.81692	-0.835118	0.560537	7708.12	13751.3	7423.61	4859.74	10841	14813.7	14678.8	11761.3
11.17_331.2631m/z	331.263	11.1668	pos	DPA	LMFA04000044	Lipids and lipid-like molecules	Fatty Acyls	Fatty acids and conjugates	**	C07185	38.9	0	M+H	C22H34O2	-0.0217811	6.68061	0.0387502	0.81692	-27.6327	4.80529e-09	3.1385e-06	653.135	3.1385e-06	3.1385e-06	3.1385e-06	526.734	359.492	1073.18
11.66_639.2447m/z	639.245	11.662	pos	Hexyl heptanoate	88365	Lipids and lipid-like molecules	Fatty Acyls	Fatty acid esters			37.5	0	M+H	C35H34N4O8	-0.390523	5.12465	0.00617309	0.81692	-4.71991	0.0379459	112.787	2972.31	3.1385e-06	338.36	3.1385e-06	3645.67	1927.16	3344.08
0.75_261.1809m/z	261.181	0.750417	pos	N-(3-hydroxy-octanoyl)-homoserine lactone	LMFA08030036	Lipids and lipid-like molecules	Fatty Acyls	Fatty amides			37.3	0	M+NH4	C12H21NO4	-0.0135004	2.39537	0.000119729	0.340238	-3.51817	0.0872823	54.7703	627.508	30.9179	46.3076	87.0855	561.926	640.445	680.153
0.71_140.0683m/z	140.068	0.708	pos	5-amino-pentanoic acid	LMFA01100040	Lipids and lipid-like molecules	Fatty Acyls	Fatty Acids and Conjugates	**	C00431	39.7	2.1	M+Na	C5H11NO2	0.481636	2.04614	0.0100222	0.81692	-2.6873	0.155253	7128.38	45914.5	8473.05	9284.95	3627.15	29914.3	50477.5	57351.7
9.95_325.2372m/z	325.237	9.95103	pos	avocadenyne acetate	LMFA05000714	Lipids and lipid-like molecules	Fatty Acyls	Fatty alcohols			47.1	40.4	M+H	C19H32O4	-0.331485	1.87805	0.0191185	0.81692	-2.3304	0.19883	1884.14	9476.14	1577.78	2853.46	1221.17	11298.2	5606.39	11523.8
10.14_265.1799m/z	265.18	10.136	pos	12-Oxo-2,3-dinor-10,15-phytodienoic acid	HMDB0032090	Lipids and lipid-like molecules	Fatty Acyls	Eicosanoids			38.4	0	M+H	C16H24O3	0.149351	1.43134	0.0116779	0.81692	-1.36314	0.388734	295.814	760.967	282.305	321.279	283.858	858.049	551.336	873.517
0.75_115.0174m/z	115.017	0.750417	pos	2,4,6-Octatriynoic acid	LMFA01030961	Lipids and lipid-like molecules	Fatty Acyls	Fatty acids and conjugates			38.4	0	M+H-H2O	C8H4O2	-3.23376	1.30083	0.0440871	0.81692	-1.13879	0.45414	183.812	404.748	220.044	286.82	44.5736	419.627	437.092	357.527
4.68_374.2287m/z	374.229	4.68317	pos	N-(3-oxo-9Z-hexadecenoyl)-homoserine lactone	LMFA08030019	Lipids and lipid-like molecules	Fatty Acyls	Fatty amides			44	31.4	M+Na	C20H33NO4	-4.25641	1.10548	0.0255916	0.81692	-0.875129	0.545205	2612.72	4792.18	2734	1536.08	3568.09	5044.67	4970.24	4361.64
0.73_254.1002n	277.089	0.729183	pos	Galactosylglycerol	HMDB0006790	Lipids and lipid-like molecules	Glycerolipids	Glycosylglycerols	**	C05401	39.5	1.05	M+H, M+NH4, M+Na	C9H18O8	-0.0471767	1.63248	0.0335872	0.81692	-1.73789	0.299807	26174.3	87304	51435.7	12142.8	14944.5	87197	62274.7	112440
13.17_785.5924n	808.582	13.1699	pos	PC(18:1(17Z)/18:1(17Z))	LMGP01010858	Lipids and lipid-like molecules	Glycerophospholipids	Glycerophosphocholines			42.7	28	M+Na, M+K	C44H84NO8P	-1.30098	1.75624	0.0432621	0.81692	-2.13661	0.227413	215090	945810	269035	219892	156344	1.35491e+06	984590	497928
12.13_435.2025m/z	435.202	12.1284	pos	1,1'-Ethylidenebistryptophan	HMDB0034899	Organoheterocyclic compounds	Indoles and derivatives	Indolyl carboxylic acids and derivatives			38.3	0	M+H	C24H26N4O4	-0.481356	1.63687	0.0314247	0.81692	1.73301	3.3242	1153.79	347.087	1225.66	782.849	1452.85	299.256	111.765	630.24
0.67_133.0609m/z	133.061	0.665517	pos	Ureidopropionic acid	HMDB0000026	Organic acids and derivatives	Organic carbonic acids and derivatives	Ureas	**	C02642	38.6	0	M+H	C4H8N2O3	1.31086	1.38495	0.0162387	0.81692	-1.27988	0.411831	77.6849	188.633	97.3196	112.215	23.5201	189.475	196.022	180.402
10.71_341.3162m/z	341.316	10.7118	pos	Linoleoyl ethanolamide	HMDB0012252	Organic nitrogen compounds	Organonitrogen compounds	Amines	***		38.6	0	M+NH4	C20H37NO2	-0.194642	1.13671	0.00581257	0.81692	-0.839216	0.558947	3264.79	5840.97	2999.1	2976.36	3818.92	6575.8	5708.9	5238.21
11.13_348.2873m/z	348.287	11.1291	pos	Oleoyl Ethanolamide	24103	Organic nitrogen compounds	Organonitrogen compounds	Amines			38	0	M+Na	C20H39NO2	-0.0463802	1.02671	0.0467927	0.81692	-0.807703	0.571291	1795.49	3142.86	2005.77	1544.97	1835.71	3684.84	2239.5	3504.23
0.75_231.1816m/z	231.182	0.750417	pos	Guanadrel Sulfate	HMDB0014371	Organic oxygen compounds	Organooxygen compounds	Ethers		C07035	39.2	0.98	M+NH4	C10H19N3O2	0.398319	2.3396	0.0367396	0.81692	-3.64936	0.0796953	205.725	2581.4	312.724	226.304	78.1465	3294.18	1048.78	3401.22
0.71_432.1716m/z	432.172	0.708	pos	beta-D-Xylopyranosyl-(1->5)-alpha-L-arabinofuranosyl-(1->5)-L-arabinose	93489	Organic oxygen compounds	Organooxygen compounds	Carbohydrates and carbohydrate conjugates			38	0	M+NH4	C15H26O13	1.0453	1.68035	0.0212474	0.81692	-1.89951	0.268035	902.225	3366.07	1215.37	326.351	1164.96	3146.61	4505.86	2445.75
9.10_339.1543m/z	339.154	9.09877	pos	Niazirinin	88730	Organic oxygen compounds	Organooxygen compounds	Carbohydrates and carbohydrate conjugates			38.7	0	M+NH4	C16H19NO6	-2.23218	1.31628	0.0094967	0.81692	1.16999	2.25011	2951.57	1311.75	3060.63	3207.4	2586.68	1877.59	1183.87	873.782
1.24_276.1078m/z	276.108	1.24223	pos	N-Acetylmuramic acid	3421	Organic oxygen compounds	Organooxygen compounds	Carbohydrates and carbohydrate conjugates	**	C02713	38.6	0	M+H-H2O	C11H19NO8	0.212811	1.18008	0.0111784	0.81692	-0.925386	0.52654	717.923	1363.47	980.196	572.983	600.591	1482.74	1282.37	1325.31
0.69_335.0738m/z	335.074	0.687617	pos	6-(4-ethenyl-2-hydroxyphenoxy)-3,4,5-trihydroxyoxane-2-carboxylic acid	HMDB0124976	Organic oxygen compounds	Organooxygen compounds	Carbohydrates and carbohydrate conjugates			39.5	0	M+Na	C14H16O8	0.136246	1.10901	0.0348945	0.81692	-0.871208	0.546689	1171.18	2142.32	1615.27	1240.43	657.838	2405.68	2059.89	1961.37
5.46_180.0787n	163.075	5.46447	pos	4-Hydroxy-2,6,6-trimethyl-3-oxo-1,4-cyclohexadiene-1-carboxaldehyde	HMDB0037602	Organic oxygen compounds	Organooxygen compounds	Carbonyl compounds			44.4	26.8	M+H-H2O, M+H	C10H12O3	0.0758675	1.10517	0.0425384	0.81692	-0.909614	0.532328	957.19	1798.12	951.782	990.994	928.793	1839.3	1283.8	2271.26
6.34_191.1431m/z	191.143	6.33963	pos	trans-beta-damascenone	LMPR01070304	Organic oxygen compounds	Organooxygen compounds	Carbonyl compounds			38.6	0	M+H	C13H18O	0.064722	1.05143	0.0254365	0.81692	-0.769161	0.586759	517.778	882.437	697.19	453.745	402.397	943.27	778.304	925.738
1.04_356.1321n	379.121	1.04307	pos	Galactopinitol B	HMDB0035321	Organic oxygen compounds	Organooxygen compounds	Carbohydrates and carbohydrate conjugates			41.9	12.8	M+NH4, M+Na, M+K	C13H24O11	0.53204	1.03762	0.0160017	0.81692	-0.759125	0.590855	6021.39	10191	6999.4	4048.95	7015.81	10721.2	10265.6	9586.18
1.24_313.0519m/z	313.052	1.24223	pos	{[1-(4-methoxyphenyl)pentan-3-yl]oxy}sulfonic acid	HMDB0133010	Benzenoids	Phenol ethers	Anisoles			36.4	0	M+K	C12H18O5S	4.47322	1.11427	0.0266752	0.81692	-0.888025	0.540353	483.44	894.674	534.037	307.927	608.358	1032.81	892.479	758.736
10.72_513.3034m/z	513.303	10.7244	pos	L-Oleandrosyl-oleandolide	40997	Lipids and lipid-like molecules	Polyketides	Macrolides and lactone polyketides	**	C11992	36.7	0	M+H-H2O	C27H46O10	-4.60803	5.13887	0.0131994	0.81692	-5.92552	0.0164528	21.0158	1277.34	3.1385e-06	63.0474	3.1385e-06	698.095	1468.63	1665.28
9.95_232.1828n	233.19	9.95103	pos	1-(2,6,6-Trimethyl-2-cyclohexen-1-yl)-1,6-heptadien-3-one	HMDB0029704	Lipids and lipid-like molecules	Prenol lipids	Sesquiterpenoids			40.7	10.2	M+H-H2O, M+H	C16H24O	0.285557	2.1226	0.0188064	0.81692	-2.80273	0.143316	337.301	2353.55	182.03	688.672	141.2	2819.78	1358.54	2882.32
6.37_305.1360m/z	305.136	6.37123	pos	Dihydrophaseic acid	HMDB0038660	Lipids and lipid-like molecules	Prenol lipids	Sesquiterpenoids	**	C15971	39.1	0	M+Na	C15H22O5	0.355406	1.69544	0.0247756	0.81692	-1.99551	0.250779	171.378	683.381	177.289	119.443	217.401	396.955	819.648	833.538
11.12_308.2947m/z	308.295	11.1182	pos	aphidicolan-16beta-ol	53644	Lipids and lipid-like molecules	Prenol lipids	Isoprenoids	**	C11890	38.2	0	M+NH4	C20H34O	-0.183797	1.15113	0.0343619	0.81692	-0.973215	0.50937	1222.58	2400.17	1041.1	1248.73	1377.89	2726.81	1680.83	2792.87
9.95_216.1747m/z	216.175	9.95103	pos	7-Isopropyl-1,4-dimethylazulene	HMDB0036648	Lipids and lipid-like molecules	Prenol lipids	Sesquiterpenoids		C09675	37	0	M+NH4	C15H18	0.088417	1.0593	0.00347618	0.81692	0.72851	1.65693	207.262	125.088	191.041	217.767	212.978	145.624	111.585	118.055
1.20_199.1079m/z	199.108	1.19762	pos	4-Hydroxy-4-(3-pyridyl)-butanoic acid	6015	Organoheterocyclic compounds	Pyridines and derivatives	Unclassified	**	C19579	37.6	0	M+NH4	C9H11NO3	1.24485	1.05121	0.0242905	0.81692	0.765904	1.70044	90.1846	53.0362	106.975	79.4901	84.0888	40.5979	59.2128	59.2978
1.33_343.0353m/z	343.035	1.33137	pos	5-Fluorouridine monophosphate	HMDB0060397	Nucleosides, nucleotides, and analogues	Pyrimidine nucleotides	Pyrimidine ribonucleotides	**	C16634	38.1	0	M+H	C9H12FN2O9P	4.67909	1.36166	0.0374468	0.81692	-1.32089	0.400287	1032.25	2578.77	1652.7	326.349	1117.7	1934.11	2820.92	2981.29
4.78_184.1212n	207.11	4.7789	pos	N-(3-acetamidopropyl)pyrrolidin-2-one	HMDB0061384	Organoheterocyclic compounds	Pyrrolidines	N-alkylpyrrolidines			37.3	0	M+Na, M+K, M+H	C9H16N2O2	0.183366	1.1402	0.000902957	0.684904	-0.818778	0.566922	6303.61	11119	6637.32	6952.86	5320.65	11507.6	10760.9	11088.6
10.41_374.1397m/z	374.14	10.4077	pos	Hydroxychloroquine	HMDB0015549	Organoheterocyclic compounds	Quinolines and derivatives	Aminoquinolines and derivatives		C07043	37.5	0	M+K	C18H26ClN3O	0.376765	3.23771	0.0276376	0.81692	-3.48649	0.08922	82.1485	920.741	98.9468	147.499	3.1385e-06	1408.24	689.086	664.898
1.25_316.1005m/z	316.1	1.25328	pos	Galactosyl 4-hydroxyproline	HMDB0029353	Alkaloids and derivatives	Rhoeadine alkaloids	Unclassified			38.6	0	M+Na	C11H19NO8	0.646837	1.13461	0.0123418	0.81692	-0.859132	0.551284	896.618	1626.42	1211.53	810.559	667.762	1603.36	1710.85	1565.04
12.62_212.2008m/z	212.201	12.6237	pos	Theaspirane	HMDB0036823	Organoheterocyclic compounds	Tetrahydrofurans	Unclassified			37.2	0	M+NH4	C13H22O	-0.674825	1.41345	0.0418364	0.81692	-1.41164	0.375885	186.391	495.871	285.446	93.2792	180.447	643.261	508.171	336.183
10.79_675.2294m/z	675.229	10.786	pos	Premithramycin A2'	63781	Unclassified	Unclassified	Unclassified			37.9	0	M+H	C33H38O15	1.5343	6.82529	0.000563142	0.684904	-28.6484	2.37674e-09	3.1385e-06	1320.51	3.1385e-06	3.1385e-06	3.1385e-06	1554.44	1097.13	1309.95
8.04_392.1834n	393.191	8.036	pos	Viguiestenin	67826	Unclassified	Unclassified	Unclassified			39	0	M+H, M+K	C21H28O7	-0.180375	5.29703	0.0158744	0.81692	-7.23395	0.00664301	11.8672	1786.42	3.1385e-06	35.6015	3.1385e-06	2226.86	903.709	2228.68
10.28_660.2067n	661.214	10.2787	pos	Elloramycin A	63767	Unclassified	Unclassified	Unclassified			37.4	0	M+H, M+Na	C32H36O15	1.99436	5.0845	0.00847884	0.81692	-3.43553	0.0924275	574.88	6219.8	3.1385e-06	1724.64	3.1385e-06	5873.77	4654.62	8131
9.39_369.0744m/z	369.074	9.39208	pos	2',4'-Dihydroxy-2,3',6'-trimethoxychalcone	52133	Unclassified	Unclassified	Unclassified			37.7	0	M+K	C18H18O6	2.60846	3.16273	0.0127212	0.81692	-3.89663	0.0671423	18.34	273.151	25.8422	3.1385e-06	29.1778	366.858	165.217	287.379
8.04_415.1728m/z	415.173	8.036	pos	2,3-di-0-hexanoyl-alpha-glucopyranose	LMSL05000001	Unclassified	Unclassified	Unclassified			39.1	0	M+K	C18H32O8	-0.328259	3.11283	0.0152521	0.81692	-5.8121	0.0177985	154.721	8692.9	81.0972	333.658	49.4072	10016	4584.53	11478.2
8.30_346.1082m/z	346.108	8.29945	pos	Morphinan-3-ol, hydrogen sulfate	1979	Unclassified	Unclassified	Unclassified			37.1	0	M+Na	C16H21NO4S	-0.362666	3.01383	0.0126288	0.81692	-2.65014	0.159305	55.7274	349.816	79.1094	88.0726	3.1385e-06	448.313	234.264	366.87
4.49_228.0999n	251.089	4.49463	pos	dimethyl 2-(3-oxocyclohexyl)propanedioate	88496	Unclassified	Unclassified	Unclassified			39.2	0	M+Na, M+K	C11H16O5	0.527217	2.2399	0.0114798	0.81692	-3.22124	0.107228	204.574	1907.84	158.296	167.387	288.04	1956.55	1221.85	2545.13
9.76_285.2424m/z	285.242	9.76382	pos	Tanikolide	65441	Unclassified	Unclassified	Unclassified			37.9	0	M+H	C17H32O3	-0.224494	2.15558	0.00315197	0.81692	-2.9097	0.133074	86.8854	652.91	83.669	111.864	65.1236	651.228	501.159	806.342
4.23_269.1164m/z	269.116	4.22632	pos	Bifemelane (M5)	1337	Unclassified	Unclassified	Unclassified			37.7	0	M+H-H2O	C17H18O4	-2.77367	2.06094	0.0393236	0.81692	-2.71368	0.152441	456.973	2997.71	885.587	378.943	106.39	4454.32	1651.67	2887.12
5.73_278.1365m/z	278.137	5.73217	pos	Meteloidine	68637	Unclassified	Unclassified	Unclassified			36.9	0	M+Na	C13H21NO4	0.910272	1.99437	0.017834	0.81692	-2.56601	0.16887	80.9966	479.638	75.4928	56.365	111.132	682.456	372.203	384.255
9.29_326.1444m/z	326.144	9.29185	pos	Acarbose (M8)	766	Unclassified	Unclassified	Unclassified			39	0	M+H	C12H23NO9	-0.351981	1.96444	0.0339719	0.81692	-2.45502	0.182375	497.097	2725.69	864.95	516.856	109.487	4053.57	2205.24	1918.25
6.26_305.1360m/z	305.136	6.26375	pos	Artemisinin	532	Unclassified	Unclassified	Unclassified			39	0	M+Na	C15H22O5	0.123839	1.90611	0.0269421	0.81692	-2.47245	0.180184	69.4738	385.571	89.0385	72.3948	46.9881	204.086	500.299	452.327
9.29_324.1474m/z	324.147	9.29185	pos	PSN375963	64829	Unclassified	Unclassified	Unclassified			38.9	0	M+K	C17H23N3O	0.544014	1.82515	0.0358197	0.81692	-2.1674	0.222611	1878.88	8440.17	3091.34	2053.58	491.71	12341.8	6948.5	6030.24
9.39_324.1288m/z	324.129	9.39208	pos	N-Acetyl-8-O-methyl-Neuraminic acid	5736	Unclassified	Unclassified	Unclassified			39.4	0	M+H	C12H21NO9	-0.294231	1.81806	0.0127561	0.81692	-2.13857	0.227104	430.898	1897.36	458.811	533.922	299.96	2491.18	1332.17	1868.72
4.11_177.0501m/z	177.05	4.1064	pos	N-Carbamoyl-DL-aspartic acid	337	Unclassified	Unclassified	Unclassified			38.2	0	M+H	C5H8N2O5	-2.9487	1.73959	0.0381235	0.81692	-2.07765	0.2369	77.8481	328.612	99.5794	38.3118	95.6532	473.5	314.415	197.921
5.23_386.2750m/z	386.275	5.23085	pos	Istamycin C	71991	Unclassified	Unclassified	Unclassified			37.3	0	M+H-H2O	C18H37N5O5	-2.87706	1.70587	0.0254967	0.81692	-1.91216	0.265694	459.962	1731.17	472.922	545.537	361.426	2450.41	1443.52	1299.59
4.92_264.1596m/z	264.16	4.91888	pos	Achillin	265103	Unclassified	Unclassified	Unclassified			39.1	0	M+NH4	C15H18O3	0.546294	1.66841	0.0471649	0.81692	-1.80051	0.287073	347.89	1211.85	726.221	118.724	198.726	847.826	1128.31	1659.43
10.49_406.0719m/z	406.072	10.4937	pos	Difenoconazole	72265	Unclassified	Unclassified	Unclassified			49.1	90.9	M+H	C19H17Cl2N3O3	-0.0992748	1.57081	0.0366033	0.81692	-1.67088	0.314063	20845.3	66373.2	35953.7	14521.9	12060.5	50169.4	57682.9	91267.3
12.62_191.1793m/z	191.179	12.6237	pos	cis-Caryophyllene	44280	Unclassified	Unclassified	Unclassified			37	0	M+H	C14H22	-0.689931	1.57004	0.00617224	0.81692	-1.59815	0.3303	40.9534	123.989	27.0461	33.3498	62.4643	104.164	143.407	124.395
8.91_480.9707n	503.96	8.91118	pos	Chlorantraniliprole	72260	Unclassified	Unclassified	Unclassified			39.8	74.9	M+Na, M+K, M+H	C18H14BrCl2N5O2	-0.0956269	1.55696	0.0422256	0.81692	-1.62644	0.323887	12933	39930.7	23263.2	11019.7	4516.14	52883.2	27464.9	39443.9
0.75_238.0134m/z	238.013	0.750417	pos	Sulbactam sodium	69757	Unclassified	Unclassified	Unclassified			36.2	0	M+H-H2O	C8H10NNaO5S	-4.10289	1.48437	0.0444238	0.81692	-1.51814	0.349135	280.517	803.463	319.539	429.586	92.4249	1052.33	827.372	530.687
8.12_390.1083m/z	390.108	8.12052	pos	BENFLUOREX	44234	Unclassified	Unclassified	Unclassified			38.8	0	M+K	C19H20F3NO2	1.55493	1.45069	0.0461195	0.81692	-1.48028	0.35842	686.475	1915.28	694.531	826.663	538.232	2721.87	1296.1	1727.88
10.08_349.1984m/z	349.198	10.0831	pos	2,3-dinor-8-iso-PGF2a	36202	Unclassified	Unclassified	Unclassified			36.2	0	M+Na	C18H30O5	-0.31792	1.44278	0.00507204	0.81692	-1.34975	0.39236	290.555	740.531	306.716	252.934	312.015	829.877	584.122	807.593
9.66_582.8889m/z	582.889	9.6571	pos	Ethanesulfonic acid, 2-(1-(difluoro-((trifluoroethenyl)oxy)methyl)-1,2,2,2-tetrafluoroethoxy)-1,1,2,2-tetrafluoro-, polymer with tetrafluoroethane	88302	Unclassified	Unclassified	Unclassified			37.8	0	M+K	C9HF17O5S	-2.82774	1.42094	0.00515489	0.81692	-1.316	0.401647	17.3004	43.0738	18.8459	23.4213	9.63408	38.7909	46.4848	43.9456
9.10_407.1418m/z	407.142	9.09877	pos	CB-13	64701	Unclassified	Unclassified	Unclassified			36.7	0	M+K	C26H24O2	2.64526	1.39793	0.00467996	0.81692	1.32112	2.4986	685.999	274.553	720.259	726.058	611.681	345.161	327.216	151.282
9.10_262.1438m/z	262.144	9.09877	pos	OSTHOL	44022	Unclassified	Unclassified	Unclassified			38.7	0	M+NH4	C15H16O3	0.17552	1.39164	0.0057546	0.81692	1.27605	2.42175	1651.45	681.922	1661.56	1746.61	1546.17	1016.99	568.899	459.881
3.51_183.1129m/z	183.113	3.51342	pos	2-amino-4'-hydroxy-Propiophenone	2018	Unclassified	Unclassified	Unclassified			37.8	0	M+NH4	C9H11NO2	0.769486	1.38743	0.0361835	0.81692	-1.30763	0.403985	112.528	278.546	183.529	92.4336	61.6222	341.519	287.132	206.987
0.69_353.0917m/z	353.092	0.687617	pos	N4-Acetylsulfadoxine	2543	Unclassified	Unclassified	Unclassified			36	0	M+H	C14H16N4O5S	0.793046	1.33391	0.027847	0.81692	-1.26225	0.416892	783.526	1879.45	828.072	669.093	853.412	1263.66	2333.84	2040.83
1.18_311.1238m/z	311.124	1.18302	pos	(+)-2,7-Dideoxypancratistatin	69398	Unclassified	Unclassified	Unclassified			38.5	0	M+NH4	C14H15NO6	0.137968	1.32679	0.0299142	0.81692	-1.22372	0.428177	337.667	788.617	524.07	160.074	328.859	711.491	962.659	691.7
4.21_205.0450m/z	205.045	4.21308	pos	tert-Butylbicyclophosphorothionate	73434	Unclassified	Unclassified	Unclassified			36.9	0	M+H-H2O	C8H15O3PS	1.42345	1.17953	0.0246101	0.81692	-0.972378	0.509665	121.19	237.783	159.337	82.0545	122.177	286.05	205.662	221.636
0.69_666.2217n	689.211	0.687617	pos	Cellotetraose	63206	Unclassified	Unclassified	Unclassified	***		38.7	0	M+NH4, M+Na, M+H-H2O	C24H42O21	-0.255378	1.16885	0.0410006	0.81692	-0.991087	0.503099	21047.1	41834.9	30505.5	15064.4	17571.4	31858.9	45002.9	48642.9
11.29_326.1965m/z	326.196	11.2905	pos	Inulicin	67737	Unclassified	Unclassified	Unclassified			39	0	M+NH4	C17H24O5	0.942657	1.16626	0.0444546	0.81692	0.979726	1.97209	1475.22	748.051	1487.59	1045.14	1892.94	750.559	647.781	845.813
0.64_175.1191m/z	175.119	0.64385	pos	V-PYRRO/NO	62984	Unclassified	Unclassified	Unclassified			38.3	0	M+NH4	C6H11N3O2	0.724374	1.15686	0.014025	0.81692	-0.887497	0.540551	192.247	355.649	162.55	240.631	173.558	373.123	397.805	296.019
1.28_175.1079m/z	175.108	1.276	pos	2-Ethyl-2-methyl-3-hydroxysuccinimide	2596	Unclassified	Unclassified	Unclassified			38.7	0	M+NH4	C7H11NO3	1.39435	1.13639	0.0165069	0.81692	-0.877062	0.544475	585.85	1075.99	616.129	467.25	674.169	1005.12	1286.11	936.732
7.85_336.2510m/z	336.251	7.85157	pos	(+)-Prosopinine	68170	Unclassified	Unclassified	Unclassified			39.1	0	M+Na	C18H35NO3	0.217447	1.13303	0.00684776	0.81692	-0.851025	0.554391	525.826	948.476	411.929	549.021	616.529	856.797	1050.94	937.691
0.67_234.1085m/z	234.109	0.665517	pos	8-Hydroxyalanylclavam	71633	Unclassified	Unclassified	Unclassified			37.9	0	M+NH4	C8H12N2O5	0.449256	1.13251	0.0260278	0.81692	-0.876954	0.544516	327.263	601.016	377.831	309.011	294.947	568.757	744.144	490.147
11.57_291.1955m/z	291.195	11.5697	pos	ML-236C	69766	Unclassified	Unclassified	Unclassified			37.3	0	M+H	C18H26O3	-0.0665978	1.03042	0.022591	0.81692	0.726853	1.65502	733.773	443.361	667.618	678.795	854.907	459.64	344.676	525.766
