# Supplementary material for: Integrated 16S and metabolomics revealed the mechanism of drought resistance and nitrogen uptake in rice at the heading stage under different nitrogen levels
Source: Front Plant Sci. 2023 Apr 4;14:1120584. doi: 10.3389/fpls.2023.1120584 (PMC10114610; doi:10.3389/fpls.2023.1120584)
Supplement: Supplementary Table 3 — Identification information for DMs between the LND and NND treatments. [file Table_3.xlsx]

## Sheet: LND_NND
ID	m/z	Retention time (min)	Ion mode	Metabolites	Compound ID	Super Class	Class	Sub Class	level	kegg	Score	Fragmentation Score	Adducts	Formula	Mass Error (ppm)	VIP	P-value	adj.P-value	log2(FC)	FC	average(LND)	average(NND)	LND-1	LND-2	LND-3	NND-1	NND-2	NND-3
4.67_565.1932m/z	565.193	4.67132	neg	(7'S,8'S)-4,7'-Epoxy-3,8'-bilign-7-ene-3',5-dimethoxy-4',9,9'-triol 4'-glucoside	HMDB0040636	Phenylpropanoids and polyketides	2-arylbenzofuran flavonoids	Unclassified			46.3	39	M+FA-H	C26H32O11	0.996348	2.27689	0.00769601	0.613583	-2.86399	0.137357	67.5974	492.128	46.3703	72.4541	83.9678	388.918	427.111	660.355
0.72_173.0923m/z	173.092	0.715567	neg	Valyl-Glycine	HMDB0029127	Organic acids and derivatives	Carboxylic acids and derivatives	Amino acids, peptides, and analogues			37.2	0	M-H	C7H14N2O3	-4.71656	3.20661	0.0120772	0.613583	-2.86418	0.13734	55.8795	406.87	115.126	3.1385e-06	52.5122	260.2	480.145	480.264
1.02_150.0412m/z	150.041	1.01563	neg	L-Serine	HMDB0000187	Organic acids and derivatives	Carboxylic acids and derivatives	Amino acids, peptides, and analogues	**	C00065	44.3	30.3	M+FA-H	C3H7NO3	3.97053	1.54421	0.00621932	0.613583	-1.35643	0.390546	240.458	615.696	296.817	187.211	237.346	495.762	637.973	713.353
4.42_273.1458m/z	273.146	4.42058	neg	L-isoleucyl-L-proline	62022	Organic acids and derivatives	Carboxylic acids and derivatives	Amino acids, peptides, and analogues			38.8	0	M+FA-H	C11H20N2O3	1.1017	1.14438	0.0322545	0.657212	-0.824536	0.564664	527.998	935.066	517.218	396.136	670.64	751.559	965.677	1087.96
6.37_177.0550m/z	177.055	6.37185	neg	4-(3,4-dihydroxyphenyl)but-3-en-2-one	HMDB0133457	Phenylpropanoids and polyketides	Cinnamic acids and derivatives	Hydroxycinnamic acids and derivatives			46.2	38.1	M-H	C10H10O3	-4.01953	1.0138	0.043263	0.702118	-0.6529	0.636001	1843.65	2898.82	2418.85	1538.73	1573.37	2925.45	3263.51	2507.49
4.45_365.1818m/z	365.182	4.45358	neg	(2R,6x)-7-Methyl-3-methylene-1,2,6,7-octanetetrol 2-glucoside	89083	Lipids and lipid-like molecules	Fatty Acyls	Fatty acyl glycosides			38.8	0	M-H	C16H30O9	0.190405	4.92181	0.0142041	0.613583	-2.95187	0.129241	30.6056	236.811	91.8169	3.1385e-06	3.1385e-06	300.486	244.195	165.752
4.14_351.1300m/z	351.13	4.13958	neg	2-Isopropylmalic acid	HMDB0000402	Lipids and lipid-like molecules	Fatty Acyls	Fatty acids and conjugates	***	C02504	39.3	0	2M-H	C7H12O5	0.992663	3.0012	0.0340525	0.669909	-1.54018	0.343842	201.827	586.978	351.349	254.133	3.1385e-06	700.676	573.075	487.183
3.76_197.0425m/z	197.043	3.75958	neg	(E)-2-(hexa-3,5-dien-1-yn-1-yl)-5-(prop-1-yn-1-yl)thiophene	LMFA12000346	Lipids and lipid-like molecules	Fatty Acyls	Oxygenated hydrocarbons			36.8	0	M-H	C13H10S	-2.52892	1.35309	0.0111882	0.613583	-1.059	0.479966	1716.06	3575.38	1805.66	1840.19	1502.32	2769.14	3986.58	3970.41
11.58_257.2123m/z	257.212	11.5808	neg	Myristaldehyde	LMFA06000078	Lipids and lipid-like molecules	Fatty Acyls	Fatty aldehydes			38.9	0	M+FA-H	C14H28O	0.490667	1.14937	0.038791	0.686578	-0.797175	0.575475	293.162	509.427	223.594	432.905	222.988	482.275	513.69	532.315
11.19_831.0067m/z	831.007	11.1861	neg	[2,6-dihydroxy-4-(3,5,6,7-tetrahydroxy-4-oxo-3,4-dihydro-2H-1-benzopyran-2-yl)phenyl]oxidanesulfonic acid	HMDB0125294	Phenylpropanoids and polyketides	Flavonoids	Flavonoid glycosides			37	0	2M-H	C15H12O12S	4.87503	1.2846	0.0200803	0.623123	0.981947	1.97513	3996.68	2023.51	3367.05	3941.81	4681.19	1855.15	1492.26	2723.11
11.27_477.0169m/z	477.017	11.2696	neg	3-hydroxy-2-[3-methoxy-4-(sulfooxy)phenyl]-5-sulfino-3,4-dihydro-2H-1-benzopyran-7-olate	HMDB0127802	Phenylpropanoids and polyketides	Flavonoids	O-methylated flavonoids			37.3	0	M+FA-H	C16H16O10S2	0.573725	1.07045	0.011125	0.613583	-0.664923	0.630722	1935.16	3068.16	1676.69	2108.03	2020.76	2731.96	3473.89	2998.64
4.30_195.0658m/z	195.066	4.29593	neg	2-Furanmethanol	85262	Organoheterocyclic compounds	Heteroaromatic compounds	Unclassified	**	C20441	39.2	0	2M-H	C5H6O2	-2.50807	1.46038	0.0407649	0.688479	-1.34776	0.392902	44.0221	112.043	25.6849	44.9695	61.4117	71.511	135.747	128.872
3.81_144.0445m/z	144.044	3.81062	neg	1H-Indole-3-carboxaldehyde	HMDB0029737	Organoheterocyclic compounds	Indoles and derivatives	Indoles	***	C08493	36.4	0	M-H	C9H7NO	-7.03128	1.11832	0.00884699	0.613583	-0.717308	0.608231	121.85	200.334	117.257	121.274	127.018	170.276	225.892	204.835
4.01_214.0329m/z	214.033	4.01487	neg	Brassicanal B	HMDB0038592	Organoheterocyclic compounds	Indoles and derivatives	Indoles			38	4.87	M-H2O-H	C12H11NO2S	-1.23432	1.0483	0.0284061	0.640703	-0.681445	0.623541	2230.4	3576.99	2467.99	2450.96	1772.24	2931.12	4012.17	3787.67
4.49_171.1019m/z	171.102	4.49435	neg	3-Methylbutyl 3-oxobutanoate	HMDB0036396	Organic acids and derivatives	Keto acids and derivatives	Beta-keto acids and derivatives			37.4	0	M-H	C9H16O3	-4.2379	1.06713	0.0405765	0.688479	-0.737564	0.599751	73.2657	122.16	89.7153	52.9152	77.1666	112.808	107.091	146.581
4.06_381.1558m/z	381.156	4.05517	neg	1-(alpha-Methyl-4-(2-methylpropyl)benzeneacetate)-beta-D-Glucopyranuronic acid	HMDB0010343	Organic oxygen compounds	Organooxygen compounds	Carbohydrates and carbohydrate conjugates			38.6	0	M-H	C19H26O8	0.730714	7.01571	0.032157	0.656283	-26.6077	9.77888e-09	3.1385e-06	320.947	3.1385e-06	3.1385e-06	3.1385e-06	184.437	263.69	514.714
3.47_447.1149m/z	447.115	3.46742	neg	4-Hydroxy-5-(3',4'-dihydroxyphenyl)-valeric acid-O-glucuronide	HMDB0059971	Organic oxygen compounds	Organooxygen compounds	Carbohydrates and carbohydrate conjugates			37.3	0	M+FA-H	C17H22O11	1.29351	4.76223	0.0486621	0.706239	-2.3932	0.19036	15.0946	79.2952	3.1385e-06	45.2839	3.1385e-06	84.8866	105.941	47.0579
1.00_337.0781m/z	337.078	0.996667	neg	3,4,5-trihydroxy-6-[(4-hydroxy-3-methylbut-2-enoyl)oxy]oxane-2-carboxylic acid	HMDB0128929	Organic oxygen compounds	Organooxygen compounds	Carbohydrates and carbohydrate conjugates			37	0	M+FA-H	C11H16O9	1.64539	3.00224	0.0197131	0.623123	-1.94507	0.259703	45.1411	173.818	71.6002	63.8231	3.1385e-06	223.844	158.106	139.505
4.00_431.1201m/z	431.12	4.00233	neg	6-[(4,5-dihydroxy-2,2-dimethyl-3,4-dihydro-2H-1-benzopyran-7-yl)oxy]-3,4,5-trihydroxyoxane-2-carboxylic acid	HMDB0125822	Organic oxygen compounds	Organooxygen compounds	Carbohydrates and carbohydrate conjugates			37.8	0	M+FA-H	C17H22O10	1.45044	2.94182	0.0154348	0.623123	-1.63933	0.321006	55.7733	173.745	90.2368	77.083	3.1385e-06	166.372	188.587	166.277
4.25_385.1145m/z	385.114	4.2513	neg	Linocinnamarin	87136	Organic oxygen compounds	Organooxygen compounds	Carbohydrates and carbohydrate conjugates			36.7	0	M+FA-H	C16H20O8	1.34253	1.9569	0.0145902	0.613583	-2.15394	0.224699	137.195	610.574	206.197	175.485	29.9038	632.364	773.872	425.486
4.82_415.1252m/z	415.125	4.81895	neg	4-Hydroxy-5-(phenyl)-valeric acid-O-glucuronide	HMDB0059980	Organic oxygen compounds	Organooxygen compounds	Carbohydrates and carbohydrate conjugates			37.6	0	M+FA-H	C17H22O9	1.57961	1.70802	0.00911574	0.613583	-1.67309	0.313582	254.066	810.207	371.089	272.105	119.004	897.567	906.701	626.351
3.79_344.1109n	389.109	3.7905	neg	Domesticoside	HMDB0029647	Organic oxygen compounds	Organooxygen compounds	Carbohydrates and carbohydrate conjugates			39.9	11.5	M-H, M+FA-H	C15H20O9	0.624582	1.65912	0.0192295	0.623123	-1.59395	0.331263	301.161	909.132	452.721	242.229	208.534	846.348	1178.5	702.545
1.14_133.0496m/z	133.05	1.14032	neg	Ribitol	HMDB0000508	Organic oxygen compounds	Organooxygen compounds	Carbohydrates and carbohydrate conjugates	***	C00474	37.4	0	M-H2O-H	C5H12O5	-6.76727	1.35819	0.0295171	0.640703	-1.14063	0.453562	222.978	491.614	273.958	165.697	229.278	349.605	602.824	522.414
0.92_711.2209m/z	711.221	0.923383	neg	Glycogen	160	Organic oxygen compounds	Organooxygen compounds	Carbohydrates and carbohydrate conjugates	**	C00182	37.2	0	M+FA-H	C24H42O21	1.28134	1.20648	0.00271006	0.613583	-0.82655	0.563876	1339.79	2376.04	1362.87	1125.41	1531.1	2485.64	2169.26	2473.22
1.52_379.0344m/z	379.034	1.51975	neg	5-(3',4',5'-Trihydroxyphenyl)-gamma-valerolactone-O-methyl-O-sulphate	HMDB0060029	Benzenoids	Phenols	Benzenediols			37.5	0	M+FA-H	C12H14O9S	1.07943	6.91965	3.66833e-06	0.0463421	-25.7447	1.77863e-08	3.1385e-06	176.456	3.1385e-06	3.1385e-06	3.1385e-06	185.568	175.21	168.59
4.67_335.0752m/z	335.075	4.67132	neg	3,4-Dihydroxybenzeneacetic acid	HMDB0001336	Benzenoids	Phenols	Benzenediols	***	C01161	38.2	0	2M-H	C8H8O4	-5.99926	3.03595	0.000942235	0.566822	-2.48193	0.179004	20.6725	115.486	34.2705	3.1385e-06	27.7469	110.5	116.291	119.667
4.35_431.1925m/z	431.193	4.3539	neg	Citroside A	HMDB0030370	Lipids and lipid-like molecules	Prenol lipids	Terpene glycosides			38.3	0	M+FA-H	C19H30O8	0.672685	3.3286	0.0174682	0.623123	-3.3209	0.100071	30.2438	302.223	3.1385e-06	55.703	35.0283	167.31	359.224	380.135
4.90_520.1948n	565.193	4.89947	neg	Brusatol	67173	Lipids and lipid-like molecules	Prenol lipids	Sesquiterpenoids			38.6	0	M-H, M+FA-H	C26H32O11	0.570704	3.06799	0.0431367	0.702118	-2.20323	0.217151	50.2046	231.196	80.3206	70.2932	3.1385e-06	155.197	341.715	196.678
9.22_335.2232m/z	335.223	9.22408	neg	6-oxocineole	LMPR0102090064	Lipids and lipid-like molecules	Prenol lipids	Isoprenoids	**	C00848	38.4	0	2M-H	C10H16O2	1.38772	1.19588	0.0458209	0.706239	-0.917515	0.52942	327.988	619.523	435.76	300.938	247.265	452.756	731.742	674.071
12.68_379.1584m/z	379.158	12.6788	neg	Ecabet	HMDB0015613	Lipids and lipid-like molecules	Prenol lipids	Diterpenoids			37.9	0	M-H	C20H28O5S	-0.119944	1.17112	0.0132336	0.613583	-0.811752	0.56969	2671.31	4689.06	3306.19	2566.01	2141.73	5338.11	4241.09	4487.99
9.59_285.2073m/z	285.207	9.59077	neg	Menthyl isovalerate	HMDB0037211	Lipids and lipid-like molecules	Prenol lipids	Monoterpenoids			36.7	0	M+FA-H	C15H28O2	0.633122	1.11493	0.0498519	0.707923	-0.768058	0.587208	145.922	248.501	114.198	214.442	109.124	275.777	233.949	235.776
3.60_472.1591m/z	472.159	3.60058	neg	Folinic acid	HMDB0001562	Organoheterocyclic compounds	Pteridines and derivatives	Pterins and derivatives	**	C03479	37.1	0	M-H	C20H23N7O7	1.02158	3.07279	0.0388044	0.686578	-1.88551	0.270648	115.731	427.606	245.786	101.406	3.1385e-06	564.545	408.891	309.382
7.90_166.0502m/z	166.05	7.90487	neg	Isopyridoxal	63863	Organoheterocyclic compounds	Pyridines and derivatives	Pyridine carboxaldehydes	**	C06051	37.6	0	M-H	C8H9NO3	-4.76829	1.11932	0.00349214	0.613583	-0.702093	0.61468	265.955	432.672	250.945	260.392	286.527	384.924	468.24	444.853
7.22_465.2085m/z	465.209	7.22193	neg	6alpha,9alpha-Difluoroprednisolone-17-butyrate	HMDB0060797	Lipids and lipid-like molecules	Steroids and steroid derivatives	Hydroxysteroids			40	14.3	M-H	C25H32F2O6	-1.95273	1.20276	0.0456668	0.706239	-0.922826	0.527475	3842.87	7285.42	4473.53	5120.2	1934.89	6054.58	8499.4	7302.28
0.72_418.1123m/z	418.112	0.715567	neg	Prasugrel	85557	Organoheterocyclic compounds	Thienopyridines	Unclassified			36.9	0	M+FA-H	C20H20FNO3S	-1.78566	3.21503	0.0330486	0.664813	1.87156	3.65929	733.236	200.377	684.315	835.301	680.093	513.872	3.1385e-06	87.2581
4.44_435.0912m/z	435.091	4.44095	neg	Swertianolin	68127	Unclassified	Unclassified	Unclassified			36.4	0	M-H	C20H20O11	-4.73732	6.89248	0.0491388	0.706239	-25.8526	1.65037e-08	3.1385e-06	190.169	3.1385e-06	3.1385e-06	3.1385e-06	222.135	288.803	59.5695
3.58_505.1569m/z	505.157	3.58373	neg	Paeonolide	68521	Unclassified	Unclassified	Unclassified			38.3	0	M+FA-H	C20H28O12	1.36298	6.73856	0.0209333	0.623123	-24.5444	4.08699e-08	3.1385e-06	76.7925	3.1385e-06	3.1385e-06	3.1385e-06	114.464	73.1768	42.7365
1.38_493.1206m/z	493.121	1.38405	neg	3-Nitrofluoranthene	70035	Unclassified	Unclassified	Unclassified			38.3	0	2M-H	C16H9NO2	2.38933	6.70732	0.000741014	0.55066	-24.209	5.15648e-08	3.1385e-06	60.8652	3.1385e-06	3.1385e-06	3.1385e-06	73.9389	54.5632	54.0935
4.67_279.0512m/z	279.051	4.67132	neg	cis-3-(6-Hydroxy-7-methoxy-5-benzofuranyl)acrylic acid	1203	Unclassified	Unclassified	Unclassified			38.9	0	M+FA-H	C12H10O5	0.6903	6.60419	0.0178075	0.623123	-23.5411	8.19259e-08	3.1385e-06	38.309	3.1385e-06	3.1385e-06	3.1385e-06	23.5677	57.0436	34.3157
4.44_277.1559m/z	277.156	4.44095	neg	Albine	68546	Unclassified	Unclassified	Unclassified			38.7	0	M+FA-H	C14H20N2O	0.477492	6.57184	0.00621118	0.613583	-23.2791	9.82422e-08	3.1385e-06	31.9466	3.1385e-06	3.1385e-06	3.1385e-06	20.0217	39.8015	36.0165
5.45_365.1973m/z	365.197	5.45177	neg	(±)α-CMBHC	44834	Unclassified	Unclassified	Unclassified			37.9	0	M+FA-H	C19H28O4	1.18103	5.21168	0.0310205	0.642363	-5.23113	0.0266241	9.50644	357.062	28.5193	3.1385e-06	3.1385e-06	270.677	232.363	568.146
6.76_531.1806m/z	531.181	6.75685	neg	METHOXYVONE	43575	Unclassified	Unclassified	Unclassified			38.5	0	2M-H	C17H14O3	-1.38632	5.00855	0.00719083	0.613583	-2.76791	0.146817	48.8303	332.593	3.1385e-06	146.491	3.1385e-06	303.071	387.796	306.913
4.48_643.0493m/z	643.049	4.48172	neg	Sulprofos	72767	Unclassified	Unclassified	Unclassified			36.4	0	2M-H	C12H19O2PS3	-0.551048	5.00078	0.00724212	0.613583	-3.02546	0.122813	49.135	400.079	147.405	3.1385e-06	3.1385e-06	496.282	369.774	334.182
3.56_427.0859m/z	427.086	3.5619	neg	Cibarian	67004	Unclassified	Unclassified	Unclassified			38.1	0	M+FA-H	C12H18N2O12	4.51048	4.86709	0.0227465	0.623123	-2.74413	0.149257	18.5923	124.566	3.1385e-06	55.7769	3.1385e-06	149.234	145.48	78.9844
4.11_263.1402m/z	263.14	4.10977	neg	Eseroline	1935	Unclassified	Unclassified	Unclassified			39.3	0	M+FA-H	C13H18N2O	0.497853	4.50604	0.0473031	0.706239	-1.95093	0.25865	6.14613	23.7623	18.4384	3.1385e-06	3.1385e-06	24.1791	21.9054	25.2025
5.51_435.1664m/z	435.166	5.51115	neg	Erioflorin acetate	67674	Unclassified	Unclassified	Unclassified			38.6	0	M+FA-H	C21H26O7	0.918587	3.28294	0.012633	0.613583	-2.68051	0.155986	72.0753	462.062	168.967	47.259	3.1385e-06	561.612	510.421	314.154
4.64_385.1145m/z	385.115	4.6388	neg	Toxoflavine	71343	Unclassified	Unclassified	Unclassified			38.2	0	2M-H	C7H7N5O2	4.75874	3.28191	0.0291361	0.640703	-2.3516	0.195929	164.407	839.115	447.962	3.1385e-06	45.2588	1104.96	803.268	609.121
0.74_409.0939m/z	409.094	0.737933	neg	Nicosulfuron	68714	Unclassified	Unclassified	Unclassified			36.1	0	M-H	C15H18N6O6S	0.814923	2.99515	0.0401927	0.688479	-1.55204	0.341028	170.949	501.275	317.386	195.46	3.1385e-06	585.746	384.606	533.472
4.55_392.1833m/z	392.183	4.54618	neg	PE(6:0/6:0)[U]	40503	Unclassified	Unclassified	Unclassified			37.6	0	M-H2O-H	C17H34NO8P	-2.57944	2.97276	0.0356483	0.678153	-1.68676	0.310624	240.493	774.224	277.469	3.1385e-06	444.009	773.465	580.49	968.718
4.56_277.1558m/z	277.156	4.55703	neg	2-Piperidinecarboxamide(PPX)	1415	Unclassified	Unclassified	Unclassified			39.1	0	M+FA-H	C14H20N2O	0.304565	2.78834	0.0439522	0.704629	-1.5595	0.339268	21.4103	63.1074	41.8766	3.1385e-06	22.3544	63.7526	76.1717	49.3978
4.55_307.1304m/z	307.13	4.54618	neg	Physovenine	67539	Unclassified	Unclassified	Unclassified			38.1	0	M+FA-H	C14H18N2O3	1.77093	2.07252	0.0391567	0.688479	-2.0488	0.241686	91.6668	379.281	85.9987	1.31013	187.691	228.047	418.228	491.567
4.49_507.0735m/z	507.074	4.49435	neg	Cysteine-Homocysteine disulfide	40	Unclassified	Unclassified	Unclassified			36.8	0	2M-H	C7H14N2O4S2	3.52253	1.90881	0.0144214	0.613583	-1.98204	0.253131	281.279	1111.2	568.812	126.637	148.388	1388.91	1000.89	943.803
1.99_300.0844n	299.077	1.99013	neg	N1-Amidinostreptamine 6-phosphate	64558	Unclassified	Unclassified	Unclassified			38.5	0	M-H, M+FA-H	C7H17N4O7P	3.135	1.87567	0.0131182	0.613583	-1.96149	0.256763	79.0891	308.024	143.431	55.5973	38.2388	391.766	281.949	250.356
4.67_313.0932m/z	313.093	4.67132	neg	Idebenone Metabolite (QS-4)	761	Unclassified	Unclassified	Unclassified			38.9	0	M+FA-H	C13H16O6	1.25557	1.8277	0.01079	0.613583	-1.88511	0.270722	98.3563	363.311	86.6116	31.0743	177.383	437.375	354.788	297.769
4.48_429.0573m/z	429.057	4.48172	neg	AG-126	45522	Unclassified	Unclassified	Unclassified			38.8	0	2M-H	C10H5N3O3	-3.7966	1.8183	0.0480871	0.706239	-1.6078	0.328097	140.612	428.567	339.483	41.7725	40.5794	470.196	428.637	386.868
4.87_372.2142m/z	372.214	4.87243	neg	DIPROTIN B	44661	Unclassified	Unclassified	Unclassified			38.5	0	M+FA-H	C16H29N3O4	0.646951	1.68161	0.0342758	0.670289	-1.70325	0.307093	115.682	376.701	78.4157	67.9539	200.677	414.746	239.467	475.889
6.76_463.1932m/z	463.193	6.75685	neg	Cryptolepine	67463	Unclassified	Unclassified	Unclassified			39.1	0	2M-H	C16H12N2	0.836711	1.6813	0.0340768	0.669909	-1.6302	0.323042	273.018	845.146	402.672	373.153	43.2289	578.721	1049.64	907.083
6.76_395.2055m/z	395.205	6.75685	neg	4,4-Difluoropregn-5-ene-3,20-dione	70642	Unclassified	Unclassified	Unclassified			37.5	0	M+FA-H	C21H28F2O2	4.43968	1.59363	0.0295932	0.641209	-1.46426	0.362422	1003.11	2767.8	1388.14	1438.6	182.595	2333.28	3437.15	2532.95
3.94_451.1361m/z	451.136	3.93655	neg	5-((2-hydroxy-2-methylpropoxy)carbonyl)-2-(hydroxymethyl)-6-methyl-4-(2-nitrophenyl)-1,4-dihydropyridine-3-carboxylic acid	1557	Unclassified	Unclassified	Unclassified			38.3	0	M+FA-H	C19H22N2O8	0.77422	1.56215	0.0191335	0.623123	-1.45105	0.365755	106.193	290.338	143.993	137.975	36.6103	354.764	240.853	275.398
4.06_293.1244m/z	293.124	4.06438	neg	8-CYCLOPENTYLTHEOPHYLLINE	44461	Unclassified	Unclassified	Unclassified			37.5	0	M+FA-H	C12H16N4O2	-4.39214	1.5574	0.0115349	0.613583	-1.42221	0.373141	133.788	358.545	191.768	152.677	56.9182	411.865	303.239	360.531
4.39_419.1177m/z	419.118	4.39257	neg	Swertiamarin	67944	Unclassified	Unclassified	Unclassified			37.1	0	M+FA-H	C16H22O10	-4.89271	1.43699	0.0327517	0.662003	-1.21269	0.431464	573.18	1328.45	918.644	666.771	134.123	1416.93	1301.93	1266.49
1.90_267.0964m/z	267.096	1.90332	neg	N-Demethylpromethazine sulfoxide	2148	Unclassified	Unclassified	Unclassified			37.1	0	M-H2O-H	C16H18N2OS	0.763732	1.23018	0.0480565	0.706239	-0.99083	0.503188	2727.06	5419.57	2838.87	2438.3	2904.02	3635.33	5770.65	6852.75
4.02_197.0426m/z	197.043	4.0225	neg	Cystamine	55	Unclassified	Unclassified	Unclassified			38	0	M+FA-H	C4H12N2S2	1.20417	1.07499	0.023228	0.625669	-0.704462	0.613671	6310.23	10282.8	6986.14	6690.94	5253.61	8351.39	11456.2	11040.6
9.01_271.0909m/z	271.091	9.01497	pos	Iprobenfos	HMDB0031768	Benzenoids	Benzene and substituted derivatives	Unclassified		C15230	37.7	0	M+H-H2O	C13H21O3PS	-2.45616	1.42987	0.0219554	0.623123	-1.22622	0.427436	630.379	1474.79	851.798	650.278	389.06	1852.72	1307.1	1264.55
7.22_149.1325m/z	149.133	7.22335	pos	Pentylbenzene	HMDB0059834	Benzenoids	Benzene and substituted derivatives	Unclassified	***		39.1	0	M+H	C11H16	0.419689	1.02457	8.91229e-05	0.452303	-0.567572	0.674751	305.215	452.337	294.404	317.41	303.831	455.948	461.018	440.045
5.42_253.0518m/z	253.052	5.41823	pos	Nordiazepam	HMDB0060538	Organoheterocyclic compounds	Benzodiazepines	1,4-benzodiazepines		C07486	47.5	68.3	M+H-H2O	C15H11ClN2O	-3.42302	2.28589	0.0293215	0.640703	-3.05981	0.119924	1624.81	13548.7	2583.92	774.272	1516.24	18491.8	6661.77	15492.6
4.55_394.1974m/z	394.197	4.55397	pos	Diacetylfusarochromanone	93579	Organoheterocyclic compounds	Benzopyrans	1-benzopyrans			38.6	0	M+NH4	C19H24N2O6	0.452465	1.08197	0.0213489	0.623123	-0.720637	0.606829	1130	1862.14	1241.61	968.952	1179.43	1918.6	1523.37	2144.45
5.42_189.0361n	190.043	5.41823	pos	Tricyclazole	72298	Organoheterocyclic compounds	Benzotriazoles	Triazolobenzothiazoles		C18492	44.2	32.8	M+H, M+Na, M+K	C9H7N3S	-0.0493624	2.18912	0.0263783	0.640703	-2.81054	0.142542	58949.2	413557	91494.4	27955.4	57397.7	554273	216384	470015
5.42_336.0086m/z	336.009	5.41823	pos	L-Cysteinylglycine disulfide	5677	Organic acids and derivatives	Carboxylic acids and derivatives	Amino acids, peptides, and analogues			37.4	0	M+K	C8H15N3O5S2	0.434602	1.80616	0.0102978	0.613583	-1.88398	0.270936	1007.11	3717.15	1556.82	471.131	993.369	4422.2	2740.51	3988.73
0.69_304.1267n	305.134	0.687617	pos	2'-Deoxymugineic acid	HMDB0033909	Organic acids and derivatives	Carboxylic acids and derivatives	Amino acids, peptides, and analogues			46.6	37.9	M+H-H2O, M+H	C12H20N2O7	-1.26409	1.45981	0.0185436	0.623123	-1.27097	0.414382	3916.95	9452.51	4492.34	4826.1	2432.41	7013.63	10340.8	11003.1
3.98_295.1289m/z	295.129	3.97722	pos	Tyrosyl-Hydroxyproline	HMDB0029106	Organic acids and derivatives	Carboxylic acids and derivatives	Amino acids, peptides, and analogues			51.4	59.6	M+H	C14H18N2O5	0.284027	1.31851	0.0214872	0.623123	-1.06528	0.477881	5348.83	11192.8	6521.27	3574.76	5950.47	8616.27	12936.2	12026
4.16_375.1264m/z	375.126	4.15848	pos	N2-Fructopyranosylarginine	95924	Organic acids and derivatives	Carboxylic acids and derivatives	Amino acids, peptides, and analogues			37.7	0	M+K	C12H24N4O7	-3.70895	1.07858	0.0341176	0.669909	-0.735024	0.600808	250.283	416.577	253.81	312.759	184.281	438.021	344.077	467.633
5.17_429.1522m/z	429.152	5.16533	pos	Osmanthuside A	HMDB0038748	Phenylpropanoids and polyketides	Cinnamic acids and derivatives	Hydroxycinnamic acids and derivatives			42.8	26.6	M+H-H2O	C23H26O9	-4.90012	1.39675	0.0361274	0.678153	-1.20001	0.435271	558.755	1283.69	685.764	774.89	215.61	1209.95	1584	1057.12
3.62_474.1733m/z	474.173	3.62093	pos	N10-Formyltetrahydrofolic acid	715	Organoheterocyclic compounds	Dithiolanes	Lipoamides	**	C00234	38.3	0	M+H	C20H23N7O7	0.349497	1.61137	0.0284601	0.640703	-1.50013	0.353521	330.8	935.73	589.33	299.323	103.748	1153.96	873.241	779.986
3.66_345.1308m/z	345.131	3.6603	pos	1-(beta-D-Glucopyranosyloxy)-3-octanone	87578	Lipids and lipid-like molecules	Fatty Acyls	Fatty acyl glycosides			38	0	M+K	C14H26O7	-0.767246	3.17898	0.000386101	0.55066	-2.82043	0.141568	18.3069	129.315	3.1385e-06	26.0502	28.8704	124.238	126.195	137.511
5.69_427.1365m/z	427.137	5.68735	pos	beta-D-Glucopyranosyl-11-hydroxyjasmonic acid	94506	Lipids and lipid-like molecules	Fatty Acyls	Fatty acyl glycosides			39	0	M+K	C18H28O9	0.105581	1.89277	0.015262	0.623123	-2.02474	0.24575	45.6568	185.786	73.8646	27.0603	36.0457	153.289	248.431	155.637
5.22_399.1416m/z	399.142	5.22105	pos	1-O-(8R-hydroxy-8-methyl-3Z,9-decadienoyl)-beta-D-glucopyranose	LMFA13010039	Lipids and lipid-like molecules	Fatty Acyls	Fatty acyl glycosides			39.2	0	M+K	C17H28O8	0.0713318	1.73965	0.0268762	0.640703	-1.75624	0.296018	131.344	443.703	167.513	195.652	30.8672	316.935	579.614	434.561
9.48_346.1992n	369.188	9.477	pos	(3S,4S)-3-hydroxytetradecane-1,3,4-tricarboxylic acid	45918	Lipids and lipid-like molecules	Fatty Acyls	Fatty Acids and Conjugates		C04529	39	0	M+Na, M+K	C17H30O7	0.11509	1.69167	0.0253498	0.640703	-1.73594	0.300214	213.702	711.833	303.821	88.7321	248.553	456.31	843.945	835.245
6.75_292.2039n	293.211	6.75483	pos	9-hydroxy-10E,14Z-octadecadien-12-ynoic acid	LMFA02000192	Lipids and lipid-like molecules	Fatty Acyls	Octadecanoids			48	44.1	M+H-H2O, M+H	C18H28O3	0.225458	1.36226	0.0348482	0.675814	-1.1461	0.451846	1535.72	3398.76	1783.46	2123.22	700.467	2693.47	4113.28	3389.54
7.21_348.2746m/z	348.275	7.21352	pos	12,13,15-trihydroxy-9E-octadecenoic acid	LMFA01050555	Lipids and lipid-like molecules	Fatty Acyls	Fatty Acids and Conjugates			51.4	61.5	M+NH4	C18H34O5	0.367953	1.18993	0.0217853	0.623123	-0.866965	0.548299	2463.25	4492.54	2703.16	3272.7	1413.9	4585.53	4326.73	4565.36
7.44_422.2385m/z	422.239	7.43968	pos	1-dimethylarsinoyl-(2Z,5Z, 8Z,11Z,14Z,17Z)-heneicosahexaene	LMFA11000714	Lipids and lipid-like molecules	Fatty Acyls	Hydrocarbons			37.8	0	M+NH4	C23H37AsO	-3.36035	1.16088	0.0486264	0.706239	-0.8503	0.554669	3059.73	5516.31	2944.87	3243.04	2991.28	4272.87	7195.27	5080.79
7.22_294.2196n	295.227	7.22335	pos	12,13S-EpODE	35870	Lipids and lipid-like molecules	Fatty Acyls	Octadecanoids		C04594	49	49.2	M+H-H2O, M+H	C18H30O3	0.410353	1.0998	0.0214805	0.623123	-0.745027	0.596657	6574.76	11019.3	7559.27	7922.9	4242.1	10756.5	11646.2	10655.3
9.05_367.2457m/z	367.246	9.05447	pos	9,10,11-trihydroxy-12Z-octadecenoic acid	LMFA05000713	Lipids and lipid-like molecules	Fatty Acyls	Fatty alcohols			38.6	0	M+Na	C19H36O5	0.679787	1.09956	0.0374048	0.684789	-0.769371	0.586673	1945.81	3316.68	2208.94	2205.99	1422.49	2599.1	3763.81	3587.13
14.27_517.3345m/z	517.334	14.2749	pos	IC202C	LMFA08020184	Lipids and lipid-like molecules	Fatty Acyls	Fatty amides			36	0	M+H	C23H44N6O7	0.0656693	1.01529	0.00745791	0.613583	0.594027	1.50945	3136.72	2078.05	2960.6	2952.7	3496.87	1857.24	2205.83	2171.08
4.25_239.1616m/z	239.162	4.25072	pos	alpha-hydroxy lauric acid	LMFA01050036	Lipids and lipid-like molecules	Fatty Acyls	Fatty Acids and Conjugates			36	0	M+Na	C12H24O3	-0.94148	1.00226	0.0269711	0.640703	0.618186	1.53494	329.009	214.346	366.947	328.595	291.486	262.596	204.979	175.464
10.28_351.2506m/z	351.251	10.2787	pos	MG(16:1(9Z)/0:0/0:0)	62347	Lipids and lipid-like molecules	Glycerolipids	Monoradylglycerols			38.7	0	M+Na	C19H36O4	-0.0457511	1.47496	0.0350614	0.675814	1.36939	2.5836	1082.54	419.003	1386.23	1173.33	688.057	406.135	505.06	345.814
9.49_409.2563m/z	409.256	9.48848	pos	Glycerol trihexanoate	HMDB0031125	Lipids and lipid-like molecules	Glycerolipids	Triradylcglycerols			39	0	M+Na	C21H38O6	0.66697	1.38677	0.0375108	0.684789	-1.18928	0.438521	445.357	1015.59	494.752	629.903	211.416	798.981	971.894	1275.89
5.42_191.0466m/z	191.047	5.41823	pos	3-(5-Methyl-2-furanyl)butanal	HMDB0036169	Organoheterocyclic compounds	Heteroaromatic compounds	Unclassified			38.4	0.073	M+K	C9H12O2	-1.71701	2.18431	0.0289089	0.640703	-2.81673	0.141932	4663.66	32858.4	7097.56	2367.95	4525.48	44786	16804	36985.3
7.53_269.1359m/z	269.136	7.53452	pos	3-Hydroxydodecanedioic acid	HMDB0000413	Organic acids and derivatives	Hydroxy acids and derivatives	Medium-chain hydroxy acids and derivatives			39.3	1.86	M+Na	C12H22O5	-0.00577393	1.11898	0.0174392	0.623123	-0.75784	0.591381	759.871	1284.91	880.509	589.627	809.478	1265.05	1470.58	1119.1
8.62_355.1727m/z	355.173	8.62322	pos	6-oxo-famciclovir	HMDB0061100	Organoheterocyclic compounds	Imidazopyrimidines	Purines and purine derivatives			38.8	0	M+NH4	C14H19N5O5	0.615505	1.94234	0.0337977	0.669909	-2.1182	0.230335	91.0281	395.199	188.813	32.3041	51.967	231.685	493.326	460.585
0.99_151.0495n	152.057	0.989533	pos	8-Hydroxyadenine	5527	Organoheterocyclic compounds	Imidazopyrimidines	Purines and purine derivatives			40	7.93	M+H, M+Na, M+K	C5H5N5O	0.440107	1.42079	0.0308288	0.642363	-1.24086	0.423122	4648.6	10986.4	6200.38	3766.61	3978.81	7599.7	11752.9	13606.8
0.77_152.0568m/z	152.057	0.772683	pos	2-Hydroxyadenine	5392	Organoheterocyclic compounds	Imidazopyrimidines	Purines and purine derivatives			40.4	12.6	M+H	C5H5N5O	0.582291	1.27042	0.0134142	0.613583	-0.948439	0.518193	3543.16	6837.53	3932.23	3153.11	3544.13	5345.07	7554.55	7612.97
1.49_225.0371m/z	225.037	1.48973	pos	Succinylacetoacetate	HMDB0240258	Organic acids and derivatives	Keto acids and derivatives	Medium-chain keto acids and derivatives			38.2	0	M+Na	C8H10O6	0.576092	2.84326	0.0102981	0.613583	-2.89351	0.134576	2.6302	19.5444	7.48386	0.39558	0.0111718	24.923	15.5214	18.1888
4.41_346.0899m/z	346.09	4.4085	pos	1,N2-propanodeoxyguanosine	HMDB0059780	Nucleosides, nucleotides, and analogues	Nucleoside and nucleotide analogues	Unclassified			39	4.38	M+K	C13H17N5O4	-4.23812	3.10399	0.0097693	0.613583	-2.51413	0.175054	19.4067	110.861	28.8004	29.4196	3.1385e-06	90.0906	144.948	97.545
5.42_192.0391m/z	192.039	5.41823	pos	Phosphodimethylethanolamine	HMDB0060244	Organic acids and derivatives	Organic phosphoric acids and derivatives	Phosphate esters	**	C13482	38.3	0	M+Na	C4H12NO4P	-3.05652	2.22597	0.026816	0.640703	-2.90775	0.133254	1870.23	14035.1	2817.53	896.849	1896.3	18859.8	7194.7	16050.9
1.94_313.0747m/z	313.075	1.93565	pos	2-hydroxy-3-[3-(3-methylbut-2-en-1-yl)-4-(sulfooxy)phenyl]propanoic acid	HMDB0133208	Organic acids and derivatives	Organic sulfuric acids and derivatives	Arylsulfates			36.8	0	M+H-H2O	C14H18O7S	1.94207	1.33447	0.0362195	0.678411	-1.11044	0.463154	512.61	1106.78	446.564	433.532	657.733	795.172	1115.81	1409.36
0.69_104.0710m/z	104.071	0.687617	pos	TROMETHAMINE	43366	Organic nitrogen compounds	Organonitrogen compounds	Amines		C07182	38.6	0	M+H-H2O	C4H11NO3	3.52503	1.50411	0.0155409	0.623123	-1.32586	0.39891	583.63	1463.06	592.59	744.302	413.998	1446.87	1133.11	1809.21
10.15_239.1278m/z	239.128	10.1489	pos	2-Hexenoylcholine	LMFA07010716	Organic nitrogen compounds	Organonitrogen compounds	Quaternary ammonium salts			38.4	0	M+K	C11H22NO2+	-1.96893	1.25345	0.025564	0.640703	-0.931389	0.524353	306.457	584.448	232.518	437.369	249.485	554.388	674.59	524.367
11.13_348.2873m/z	348.287	11.1291	pos	Oleoyl Ethanolamide	24103	Organic nitrogen compounds	Organonitrogen compounds	Amines			38	0	M+Na	C20H39NO2	-0.0463802	1.02303	0.00453491	0.613583	-0.59871	0.660344	1388.09	2102.07	1567.78	1221.04	1375.44	1965.21	2125.46	2215.53
1.30_295.0789m/z	295.079	1.30355	pos	Arbutin	43989	Organic oxygen compounds	Organooxygen compounds	Carbohydrates and carbohydrate conjugates	**	C06186	39	0	M+Na	C12H16O7	0.228343	4.73957	0.0190793	0.623123	-2.78099	0.145492	10.0698	69.2118	30.2093	3.1385e-06	3.1385e-06	75.9209	46.1555	85.559
0.73_548.1621m/z	548.162	0.729183	pos	(S)-2,3-Dihydro-3,5-dihydroxy-2-oxo-3-indoleacetic acid 5-[glucosyl-(1->4)-b-D-glucoside]	HMDB0034675	Organic oxygen compounds	Organooxygen compounds	Carbohydrates and carbohydrate conjugates			43.4	27.8	M+H	C22H29NO15	1.98745	3.23385	0.0466241	0.706239	-1.91009	0.266076	2099.73	7891.46	3851.22	2447.97	3.1385e-06	10110.1	4559.31	9004.99
2.98_353.0844m/z	353.084	2.97582	pos	6-(5-ethyl-2,3-dihydroxyphenoxy)-3,4,5-trihydroxyoxane-2-carboxylic acid	HMDB0128028	Organic oxygen compounds	Organooxygen compounds	Carbohydrates and carbohydrate conjugates			39.1	0	M+Na	C14H18O9	0.200679	1.84152	0.0165754	0.623123	-1.70882	0.305909	93.1686	304.563	129.081	146.115	4.31078	343.29	322.592	247.806
8.76_355.1727m/z	355.173	8.75775	pos	7-Hydroxyterpineol 8-glucoside	HMDB0033019	Organic oxygen compounds	Organooxygen compounds	Carbohydrates and carbohydrate conjugates			39.1	0	M+Na	C16H28O7	-0.0847435	1.80348	0.0165267	0.623123	-1.88071	0.271549	354.349	1304.92	588.924	140.003	334.12	917.746	1592.32	1404.69
4.67_314.1003n	337.09	4.67198	pos	(S)-Mandelic acid O-beta-D-Glucopyranoside	HMDB0038335	Organic oxygen compounds	Organooxygen compounds	Carbohydrates and carbohydrate conjugates			38.5	0	M+H, M+Na	C14H18O8	0.567294	1.49088	0.0128371	0.613583	-1.29398	0.407825	99.6243	244.282	130.337	99.4939	69.0419	192.364	248.69	291.792
9.35_409.2563m/z	409.256	9.34803	pos	Mangalkanyl glucoside	HMDB0036015	Organic oxygen compounds	Organooxygen compounds	Carbohydrates and carbohydrate conjugates			38.9	0	M+Na	C21H38O6	0.682077	1.45925	0.0457344	0.706239	-1.33635	0.396022	728.681	1840	786.86	853.129	546.055	1220.99	1777.84	2521.18
0.80_347.0951m/z	347.095	0.795167	pos	D-1-Deoxy-erythro-hexo-2,3-diulose	86599	Organic oxygen compounds	Organooxygen compounds	Carbohydrates and carbohydrate conjugates			37	0	M+Na	C12H20O10	0.585554	1.2004	0.0175149	0.623123	-0.859618	0.551098	115.324	209.262	159.203	97.5079	89.2617	220.239	190.08	217.468
1.07_187.0577m/z	187.058	1.06613	pos	L-Fucose	63169	Organic oxygen compounds	Organooxygen compounds	Carbohydrates and carbohydrate conjugates	**	C01019	38.6	0	M+Na	C6H12O5	0.142765	1.15983	0.0497883	0.707923	-0.880132	0.543318	314.378	578.626	348.952	331.793	262.388	409.076	604.812	721.989
0.71_342.1162n	365.105	0.708	pos	Sucrose	137	Organic oxygen compounds	Organooxygen compounds	Carbohydrates and carbohydrate conjugates	**	C00089	53	66	M+H-H2O, M+H, M+Na, M+K	C12H22O11	0.0909323	1.00365	0.0398019	0.688479	-0.642141	0.640761	421237	657400	543100	426678	293932	600994	660757	710451
0.69_259.1288m/z	259.129	0.687617	pos	Methocarbamol	HMDB0014567	Benzenoids	Phenol ethers	Anisoles			38.6	0	M+NH4	C11H15NO5	-0.201564	1.5313	0.047019	0.706239	-1.30803	0.403871	170.682	422.617	89.759	332.532	89.7565	353.444	436.565	477.841
4.72_591.2050m/z	591.205	4.72083	pos	Matteuorienate B	52624	Lipids and lipid-like molecules	Polyketides	Flavonoids			36.8	0	M+H	C29H34O13	-3.82212	4.83712	0.0114546	0.613583	-2.9231	0.131844	16.1778	122.704	48.5333	3.1385e-06	3.1385e-06	123.229	153.3	91.5833
4.89_340.1312n	341.138	4.8886	pos	(6aS,11aS)-2-dimethylallyl-3,6a,9-trihydroxypterocarpan	LMPK12070004	Lipids and lipid-like molecules	Polyketides	Flavonoids	**	C15509	38.8	0	M+H-H2O, M+H	C20H20O5	0.238591	3.16216	0.0204711	0.623123	-2.52828	0.173345	47.275	272.722	60.48	81.3452	3.1385e-06	231.505	382.539	204.121
4.74_623.2312m/z	623.231	4.7392	pos	Eruberin B	LMPK12020168	Lipids and lipid-like molecules	Polyketides	Flavonoids			37.9	0	M+H-H2O	C30H40O15	-3.5183	2.02766	0.0112405	0.613583	-2.27429	0.206714	90.4516	437.569	168.275	51.4339	51.6459	528.547	478.67	305.49
8.76_371.1465m/z	371.146	8.75775	pos	Unshuoside A	HMDB0029784	Lipids and lipid-like molecules	Prenol lipids	Terpene glycosides			39.2	0	M+K	C16H28O7	-0.524205	4.86667	0.0220983	0.623123	-3.66104	0.079053	7.51226	95.0281	3.1385e-06	3.1385e-06	22.5368	59.2294	88.2241	137.631
4.90_331.1541m/z	331.154	4.89543	pos	Gibberellin A1	LMPR0104170001	Lipids and lipid-like molecules	Prenol lipids	Isoprenoids	**	C00859	39.2	0	M+H-H2O	C19H24O6	0.231421	1.40849	0.0201224	0.623123	-1.18581	0.439579	29.3547	66.7793	31.2266	33.1831	23.6546	67.4139	49.8855	83.0384
6.13_445.1837m/z	445.184	6.13155	pos	Kiwiionoside	HMDB0038691	Lipids and lipid-like molecules	Prenol lipids	Terpene glycosides			38.9	0	M+K	C19H34O9	0.535409	1.22507	0.0340691	0.669909	-0.946044	0.519054	176.586	340.208	251.566	104.432	173.76	370.445	368.925	281.254
4.42_265.1434m/z	265.143	4.42347	pos	Abscisic acid	HMDB0036093	Lipids and lipid-like molecules	Prenol lipids	Sesquiterpenoids	***		39.3	0	M+H	C15H20O4	-0.0188568	1.08998	0.00319711	0.613583	-0.667297	0.629685	167.917	266.668	185.014	158.641	160.095	246.862	261.83	291.311
6.52_255.1203m/z	255.12	6.5243	pos	Orinapterin	5781	Organoheterocyclic compounds	Pteridines and derivatives	Pterins and derivatives			39.2	0	M+NH4	C9H11N5O3	1.17142	1.31849	0.0129118	0.613583	-1.05115	0.482584	820.938	1701.13	972.948	483.724	1006.14	1491.37	1899.24	1712.78
4.57_165.0482m/z	165.048	4.56893	pos	Ethionamide sulphoxide	HMDB0060624	Organoheterocyclic compounds	Pyridines and derivatives	Unclassified			38.8	0.561	M+H-H2O	C8H10N2OS	0.711441	1.32765	0.0351211	0.675814	-1.13065	0.45671	834.864	1828	867.918	514.722	1121.95	2189.73	1314.68	1979.58
3.57_383.0949m/z	383.095	3.56913	pos	6'-Methoxypolygoacetophenoside	HMDB0035476	Lipids and lipid-like molecules	Sphingolipids	Ceramides			40.9	8.56	M+Na	C15H20O10	0.162001	3.05358	0.0228431	0.623276	-1.91981	0.264289	110.861	419.468	165.107	167.475	3.1385e-06	457.498	509.051	291.854
9.46_507.2567m/z	507.257	9.46397	pos	11-Hydroxyprogesterone 11-glucuronide	LMST05010031	Lipids and lipid-like molecules	Steroids and steroid derivatives	Steroidal glycosides			36.7	0	M+H	C27H38O9	-4.33288	1.84995	0.0171849	0.623123	-1.81665	0.283879	394.294	1388.95	844.854	93.0814	244.945	1343.73	1229.43	1593.69
4.89_401.1576m/z	401.158	4.8886	pos	3,4,5-trihydroxy-6-[3-(2-phenylcyclobutyl)phenoxy]oxane-2-carboxylic acid	HMDB0134570	Phenylpropanoids and polyketides	Stilbenes	Stilbene glycosides			48.4	53.9	M+H	C22H24O7	-4.79022	1.53766	0.00425961	0.613583	-1.34761	0.392942	615.909	1567.43	689.175	835.337	323.216	1515.6	1681.46	1505.23
5.50_427.1366m/z	427.137	5.49755	pos	(E)-4'-Methylresveratrol 3-glucoside	HMDB0034117	Phenylpropanoids and polyketides	Stilbenes	Stilbene glycosides			42.4	17.4	M+Na	C21H24O8	0.632507	1.27928	0.0470816	0.706239	-1.01585	0.494537	476.503	963.533	417.566	684.673	327.269	804.539	855.928	1230.13
5.96_190.0435m/z	190.043	5.95728	pos	Benzthiazuron	72806	Unclassified	Unclassified	Unclassified			36.9	0	M+H-H2O	C9H9N3OS	0.592761	7.11957	0.0259762	0.640703	-27.4632	5.40452e-09	3.1385e-06	580.717	3.1385e-06	3.1385e-06	3.1385e-06	779.472	246.374	716.307
4.69_387.1439m/z	387.144	4.69368	pos	PTERYXIN	44040	Unclassified	Unclassified	Unclassified			38.9	0	M+H	C21H22O7	0.167184	4.75361	0.0274579	0.640703	-2.86482	0.137279	9.82323	71.5567	29.4697	3.1385e-06	3.1385e-06	61.8482	101.571	51.2511
4.31_411.1991m/z	411.199	4.31173	pos	Rehmaionoside C	71699	Unclassified	Unclassified	Unclassified			38.3	0	M+Na	C19H32O8	0.373254	3.2703	0.0290662	0.640703	-2.9145	0.132631	35.2259	265.592	30.1481	75.5296	3.1385e-06	198.462	396.724	201.59
4.54_621.2156m/z	621.216	4.54175	pos	5,7-Dihydroxy-6,8-di-C-methyl-3-methyoxflavone 7-galactosyl-(1->2)-rhamnoside	50050	Unclassified	Unclassified	Unclassified			36.9	0	M+H	C30H36O14	-3.44744	3.15964	0.0380213	0.686449	-2.21854	0.214858	171.053	796.119	191.43	321.728	3.1385e-06	837.517	1089.29	461.555
4.54_244.0583m/z	244.058	4.54175	pos	N-Acetyl-D-fucosamine	70938	Unclassified	Unclassified	Unclassified			39.5	0	M+K	C8H15NO5	0.348512	2.97452	0.00564979	0.613583	-2.07389	0.237518	13.968	58.8083	16.4222	25.4819	3.1385e-06	58.3051	52.8182	65.3017
5.42_163.0324m/z	163.032	5.41823	pos	4-phenyl-1,2,3-Thiadiazole	96416	Unclassified	Unclassified	Unclassified			37.3	0	M+H	C8H6N2S	0.0244964	2.3392	0.0324824	0.658667	-3.16398	0.11157	59.9835	537.631	93.7772	14.6511	71.5223	776.182	270.244	566.467
2.32_217.0965n	218.104	2.31603	pos	Pymetrozine	72391	Unclassified	Unclassified	Unclassified			45	29.3	M+H, M+K, M+Na	C10H11N5O	0.485759	2.08815	0.0455169	0.706239	-2.73057	0.150666	6186.38	41060.1	8592.05	2543.23	7423.86	52309.5	17048.8	53822.1
2.32_308.0730m/z	308.073	2.31603	pos	D-glycero-D-manno-Heptose 7-phosphate	63657	Unclassified	Unclassified	Unclassified			38.4	0	M+NH4	C7H15O10P	-3.73848	2.06684	0.0384755	0.686578	-2.62202	0.16244	845.418	5204.49	1221.7	313.802	1000.75	6629.16	2387.47	6596.85
4.96_347.1070m/z	347.107	4.96323	pos	PHENETHICILLIN	44261	Unclassified	Unclassified	Unclassified			36.2	0	M+H-H2O	C17H20N2O5S	2.82039	1.98459	0.022641	0.623123	-2.26597	0.207909	142.934	687.481	108.627	114.515	205.659	447.36	956.598	658.484
8.97_295.1150m/z	295.115	8.96752	pos	trans-2-[(Dimethylamino)methylimino]-5-[2-(5-nitro-2- furyl)-vinyl]-1,3,4-oxadiazole	72955	Unclassified	Unclassified	Unclassified			38.8	0	M+NH4	C11H11N5O4	0.322614	1.93032	0.0404278	0.688479	-2.18407	0.220054	92.6438	421.006	63.1005	76.9866	137.844	300.886	635.447	326.684
8.19_240.0655m/z	240.066	8.19342	pos	NSC 210902	45322	Unclassified	Unclassified	Unclassified			39.1	0	M+H	C14H9NO3	0.0293188	1.83298	0.00685231	0.613583	-1.88941	0.269917	13.8923	51.4687	12.8503	14.7678	14.0587	52.3512	38.3934	63.6615
5.42_338.0067m/z	338.007	5.41823	pos	2-Amino-7,8-dihydro-4-hydroxy-6-(diphosphooxymethyl)pteridine	63907	Unclassified	Unclassified	Unclassified			37.6	0	M+H-H2O	C7H11N5O8P2	4.67695	1.81079	0.0135361	0.613583	-1.90773	0.266512	418.709	1571.07	661.834	169.517	424.778	1937.74	1137.1	1638.38
5.49_457.1470m/z	457.147	5.48617	pos	6'-Hydroxy-2,3,4,5,2',3',4'-heptamethoxychalcone	LMPK12120351	Unclassified	Unclassified	Unclassified			46.1	36.2	M+Na	C22H26O9	0.252337	1.78003	0.00378735	0.613583	-1.75955	0.295341	850.991	2881.38	1377.18	706.682	469.112	3256.86	2800.51	2586.78
12.00_503.3336m/z	503.334	11.9979	pos	3α,7α,12α,24-tetrahydroxy-24-methyl-5β-cholestan-26-oic acid	43148	Unclassified	Unclassified	Unclassified			36.9	0	M+Na	C28H48O6	-1.41363	1.76435	0.0445278	0.705263	-1.93728	0.261109	149.695	573.304	180.325	136.489	132.269	305.227	806.403	608.28
5.53_429.1524m/z	429.152	5.52568	pos	trans-BTP Dioxolane	63006	Unclassified	Unclassified	Unclassified			38.6	0	M+Na	C21H26O8	0.925046	1.76245	0.00288414	0.613583	-1.74687	0.297948	111.35	373.721	162.038	129.235	42.7767	404.599	338.999	377.567
7.75_357.1311m/z	357.131	7.75192	pos	7-[2-TRIFLUOROMETHYL-4-(2-HYDROXYPHENYL)-1,3-DIOXAN-cis-5-YL]-HEPT-5Z-ENOIC ACID	44667	Unclassified	Unclassified	Unclassified			38.1	0	M+H-H2O	C18H21F3O5	0.761067	1.70302	0.0465253	0.706239	-1.85304	0.276809	37.7202	136.268	43.9975	44.5663	24.5968	68.3228	168.748	171.734
7.22_437.2003n	460.189	7.22335	pos	FMLP	43541	Unclassified	Unclassified	Unclassified			36	0	M+H, M+Na	C21H31N3O5S	4.33057	1.69558	0.00446536	0.613583	-1.63179	0.322688	506.512	1569.66	619.098	715.253	185.184	1710.75	1582.83	1415.41
11.26_327.1534m/z	327.153	11.2631	pos	Discadenine	64088	Unclassified	Unclassified	Unclassified			38.1	0	M+Na	C14H20N6O2	-1.87663	1.69091	0.0269391	0.640703	-1.70797	0.306091	414.578	1354.43	621.734	426.223	195.778	1792.65	940.565	1330.07
1.07_211.0691m/z	211.069	1.06613	pos	Nα-Acetyl-L-glutamine	58344	Unclassified	Unclassified	Unclassified			38.1	0	M+Na	C7H12N2O4	0.682985	1.624	0.044558	0.705263	-1.66	0.316438	52.5899	166.193	74.9058	56.2697	26.5942	93.7869	212.866	191.928
11.97_547.3613m/z	547.361	11.9664	pos	16-Glutaryloxy-1α,25-dihydroxyvitamin D3	42560	Unclassified	Unclassified	Unclassified			36.1	0	M+H	C32H50O7	-2.93958	1.62005	0.0484909	0.706239	-1.66321	0.315736	932.681	2953.99	1274.12	908.797	615.129	1667.15	3144.37	4050.44
5.08_399.1417m/z	399.142	5.07633	pos	Ailanthone	67167	Unclassified	Unclassified	Unclassified			38.5	0	M+Na	C20H24O7	0.717491	1.474	0.0235535	0.626569	-1.29292	0.408126	137.211	336.199	118.059	184.299	109.276	240.714	354.881	413.002
7.22_443.1994m/z	443.199	7.22335	pos	Estradiol-17-phenylpropionate	70228	Unclassified	Unclassified	Unclassified			36.7	0	M+K	C27H32O3	2.66046	1.46037	0.0212898	0.623123	-1.2801	0.411767	408.821	992.846	466.416	573.529	186.518	1198.09	955.204	825.244
6.69_427.2664m/z	427.266	6.68695	pos	AL 8810 isopropyl ester	45380	Unclassified	Unclassified	Unclassified			36.5	0	M+H-H2O	C27H37FO4	4.81487	1.4467	0.0437212	0.704502	-1.30472	0.404799	1348.25	3330.66	1821.52	1761.76	461.47	2374.54	3466.8	4150.65
0.82_241.1548m/z	241.155	0.818017	pos	BUFEXAMAC	44293	Unclassified	Unclassified	Unclassified			38.5	0	M+NH4	C12H17NO3	0.456391	1.43301	0.0244099	0.640703	-1.21789	0.429911	95.8306	222.908	151.588	75.4404	60.4633	253.011	236.813	178.899
6.91_343.1155m/z	343.116	6.907	pos	PR-toxin	64094	Unclassified	Unclassified	Unclassified			37.3	0	M+Na	C17H20O6	0.945857	1.39552	0.0261664	0.640703	-1.20098	0.43498	120.785	277.678	177.963	37.9677	146.423	284.165	302.667	246.203
6.56_401.1680m/z	401.168	6.56267	pos	Fluazifop butyl	68784	Unclassified	Unclassified	Unclassified			36.5	0	M+NH4	C19H20F3NO4	-0.59399	1.36388	0.0032612	0.613583	-1.04242	0.485512	325.811	671.066	323.455	296.854	357.123	651.368	592.418	769.412
4.59_191.0705m/z	191.07	4.59437	pos	7-Ethoxycoumarin	4091	Unclassified	Unclassified	Unclassified			37.4	0	M+H	C11H10O3	1.1152	1.354	0.0396488	0.688479	-1.08794	0.470433	52.7823	112.199	44.8148	86.5584	26.9736	101.21	129.743	105.645
4.85_408.2131m/z	408.213	4.85377	pos	PC(5:0/5:0)[U]	39960	Unclassified	Unclassified	Unclassified			38.4	0	M+H-H2O	C18H36NO8P	-3.43033	1.33743	0.0174622	0.623123	-1.05866	0.480078	1428.68	2975.93	1553.02	1180.95	1552.07	2671.22	2532.28	3724.3
0.73_368.1136m/z	368.114	0.729183	pos	Alteichin	68224	Unclassified	Unclassified	Unclassified			36.2	0	M+NH4	C20H14O6	2.17069	1.32473	0.0281612	0.640703	-1.06457	0.478115	627.024	1311.45	947.521	653.916	279.635	1243.28	1437.88	1253.18
1.28_146.0693n	129.066	1.276	pos	Isoglutamine	2819	Unclassified	Unclassified	Unclassified			38.4	0	M+H-H2O, M+H	C5H10N2O3	1.16702	1.31124	0.00878809	0.613583	-0.992244	0.502695	95.7055	190.385	104.723	99.0222	83.3711	223.058	158.078	190.019
4.69_418.1631n	441.152	4.69368	pos	(+)-Syringaresinol	68659	Unclassified	Unclassified	Unclassified			38.8	0	M+Na, M+K	C22H26O8	0.729686	1.27999	0.00287057	0.613583	-0.920729	0.528242	290.212	549.392	347.15	286.625	236.861	551.64	589.476	507.06
5.03_227.0890m/z	227.089	5.02957	pos	Diethyl (2S,3R)-2-methyl-3-hydroxysuccinate	66217	Unclassified	Unclassified	Unclassified			39.7	0	M+Na	C9H16O5	-0.063498	1.26687	0.0286539	0.640703	-0.973522	0.509261	140682	276247	143562	122693	155791	214925	349590	264226
6.16_196.0759m/z	196.076	6.1634	pos	Salicylanilide	72676	Unclassified	Unclassified	Unclassified			37	0	M+H-H2O	C13H11NO2	0.812582	1.25196	0.0198715	0.623123	-0.942499	0.520331	44.8184	86.1344	58.3723	34.2302	41.8526	76.6407	78.9058	102.857
5.33_422.2287m/z	422.229	5.3331	pos	Tumonoic Acid F	65397	Unclassified	Unclassified	Unclassified			37.8	0	M+K	C21H37NO5	-4.27153	1.22486	0.0250968	0.640703	-0.921179	0.528077	438.227	829.854	393.226	411.658	509.797	840.209	640.981	1008.37
5.03_204.0999n	243.063	5.02957	pos	Diethyl (2R,3R)-2-methyl-3-hydroxysuccinate	66216	Unclassified	Unclassified	Unclassified			41.2	10.1	M+H, M+NH4, M+K	C9H16O5	0.494183	1.2204	0.0349513	0.675814	-0.915807	0.530047	10945.9	20650.8	11026.6	9722.86	12088.3	16246.3	26425.3	19280.9
4.14_311.0090m/z	311.009	4.14178	pos	7-Aminocephalosporanic acid	64538	Unclassified	Unclassified	Unclassified			36.9	0	M+K	C10H12N2O5S	-3.10716	1.20834	0.0105245	0.613583	-0.842928	0.557511	1454.47	2608.86	1348.36	1636.38	1378.66	2159.44	2700.45	2966.69
3.95_331.1554m/z	331.155	3.94613	pos	Angustine	67367	Unclassified	Unclassified	Unclassified			39.1	0	M+NH4	C20H15N3O	0.340051	1.18552	0.0250114	0.640703	-0.866082	0.548635	496.921	905.741	343.878	511.351	635.534	948.04	1019.82	749.364
4.55_309.1444m/z	309.144	4.55397	pos	N-Hydroxynorcocaine	1906	Unclassified	Unclassified	Unclassified			37.4	0	M+NH4	C15H17NO5	-0.351421	1.17771	0.0277683	0.640703	-0.862248	0.550095	633.913	1152.37	644.799	532.467	724.472	868.16	1268.58	1320.37
7.26_312.0632m/z	312.063	7.2596	pos	Hydroxyltolmetin	2873	Unclassified	Unclassified	Unclassified			38.9	0	M+K	C15H15NO4	-0.347409	1.17076	0.0395624	0.688479	-0.895516	0.537555	640.837	1192.13	729.937	367.282	825.292	1386.82	1212.4	977.178
1.95_213.0731m/z	213.073	1.94545	pos	LEUCOPTERIN	43937	Unclassified	Unclassified	Unclassified			38.2	0	M+NH4	C6H5N5O3	0.298344	1.14944	0.0448935	0.705263	-0.853413	0.553474	83.8403	151.48	88.4801	67.9341	95.1067	114.641	149.087	190.712
5.01_271.0959m/z	271.096	5.01068	pos	Cadusafos	72204	Unclassified	Unclassified	Unclassified			37	0	M+H	C10H23O2PS2	3.33989	1.12235	0.0179049	0.623123	-0.744974	0.596679	788.301	1321.15	877.425	738.005	749.473	1113.56	1560.56	1289.33
5.22_243.0880m/z	243.088	5.22105	pos	5-Nitro-1,10-phenanthroline	96302	Unclassified	Unclassified	Unclassified			38.6	0	M+NH4	C12H7N3O2	1.53878	1.11065	0.0461167	0.706239	-0.779956	0.582384	443.152	760.927	486.669	383.632	459.155	658.778	974.694	649.308
8.53_462.2102n	485.199	8.53127	pos	Valerosidatum	71536	Unclassified	Unclassified	Unclassified			41	7.25	M+Na, M+K, M+NH4, M+H	C21H34O11	0.180285	1.04411	0.00992865	0.613583	-0.629408	0.646442	107392	166128	99974.6	124080	98120.5	147324	178894	172165
1.07_275.0738m/z	275.074	1.06613	pos	SUPROFEN METHYL ESTER	44277	Unclassified	Unclassified	Unclassified			37.1	0	M+H	C15H14O3S	0.536611	1.04269	0.027569	0.640703	-0.678343	0.624882	208.714	334.006	242.966	234.938	148.239	338.412	368.245	295.36
