# Supplementary material for: Integrated 16S and metabolomics revealed the mechanism of drought resistance and nitrogen uptake in rice at the heading stage under different nitrogen levels
Source: Front Plant Sci. 2023 Apr 4;14:1120584. doi: 10.3389/fpls.2023.1120584 (PMC10114610; doi:10.3389/fpls.2023.1120584)
Supplement: Supplementary Table 4 — Identification information for DMs between the HND and NND treatments. [file Table_4.xlsx]

## Sheet: HND_NND
ID	m/z	Retention time (min)	Ion mode	Metabolites	Compound ID	Super Class	Class	Sub Class	level	kegg	Score	Fragmentation Score	Adducts	Formula	Mass Error (ppm)	VIP	P-value	adj.P-value	log2(FC)	FC	average(HND)	average(NND)	HND-1	HND-2	HND-3	NND-1	NND-2	NND-3
10.27_359.0130m/z	359.013	10.2734	neg	1-(Methylthio)ethyl 2-propenyl disulfide	88198	Organosulfur compounds	Allyl sulfur compounds	Unclassified			36.5	0	2M-H	C6H12S3	0.171407	1.10393	0.0389759	0.91333	0.760976	1.69464	1667.13	983.769	1691.89	1326.88	1982.63	874.876	847.802	1228.63
9.10_353.1319m/z	353.132	9.09843	neg	Deacetyldiltiazem	HMDB0002873	Organoheterocyclic compounds	Benzothiazepines	Unclassified			36	0	M-H2O-H	C20H24N2O3S	-2.81422	1.55816	0.0252117	0.91333	-1.42214	0.373158	468.788	1256.27	343.858	464.524	597.981	1073.75	1682.1	1012.96
1.90_335.0840m/z	335.084	1.90332	neg	Flumioxazin	HMDB0034854	Organoheterocyclic compounds	Benzoxazines	Benzoxazinones		C11035	37.2	0	M-H2O-H	C19H15FN2O4	0.631841	1.18217	0.041709	0.91333	0.885112	1.84691	5153.56	2790.37	6191.27	5130.89	4138.53	1787.43	2961.99	3621.7
1.05_243.0987m/z	243.099	1.05003	neg	Hydroxyprolyl-Hydroxyproline	85771	Organic acids and derivatives	Carboxylic acids and derivatives	Amino acids, peptides, and analogues			37.5	0	M-H	C10H16N2O5	0.140387	1.63252	0.0115304	0.91333	1.51247	2.85297	62.2563	21.8216	65.4304	45.1858	76.1528	24.1035	21.0194	20.3418
1.05_170.0453m/z	170.045	1.05003	neg	Tetrahydrodipicolinate	HMDB0012289	Organic acids and derivatives	Carboxylic acids and derivatives	Amino acids, peptides, and analogues	**	C03972	38.3	0	M-H	C7H9NO4	-3.64453	1.41572	0.0253682	0.91333	1.18561	2.2746	50.9742	22.4102	46.2243	40.6505	66.0478	26.7794	17.1106	23.3407
0.72_173.0923m/z	173.092	0.715567	neg	Valyl-Glycine	HMDB0029127	Organic acids and derivatives	Carboxylic acids and derivatives	Amino acids, peptides, and analogues			37.2	0	M-H	C7H14N2O3	-4.71656	1.37946	0.0150794	0.91333	1.11777	2.17012	882.955	406.87	1061.83	767.336	819.698	260.2	480.145	480.264
9.10_361.1637m/z	361.164	9.09843	neg	Thyrotropin releasing hormone	HMDB0060080	Organic acids and derivatives	Carboxylic acids and derivatives	Amino acids, peptides, and analogues		C03958	42.5	18.7	M-H	C16H22N6O4	2.03431	1.33371	0.0378018	0.91333	-1.08896	0.470099	11294.1	24024.9	7816.41	10945.3	15120.5	20333.9	31200.7	20540
8.59_255.1603m/z	255.16	8.59238	neg	Cyclohexane-1-carboxylate	67955	Organic acids and derivatives	Carboxylic acids and derivatives	Carboxylic acids	**	C09822	38.4	0	2M-H	C7H12O2	0.271427	1.24556	0.0215914	0.91333	-0.913965	0.530725	252.19	475.181	350.706	188.278	217.587	544.639	445.704	435.201
9.71_323.2232m/z	323.223	9.70548	neg	Trimethyl-2-propenylpyrazine	94523	Organoheterocyclic compounds	Diazines	Pyrazines			37.1	0	2M-H	C10H14N2	-2.93847	5.19102	0.0248106	0.91333	-4.58914	0.0415462	13.7956	332.053	41.3867	3.1385e-06	3.1385e-06	299.794	195.212	501.153
7.08_249.1107m/z	249.111	7.08208	neg	5-Methylcytosine	HMDB0002894	Organoheterocyclic compounds	Diazines	Pyrimidines and pyrimidine derivatives	**	C02376	39.8	0	2M-H	C5H7N3O	0.500458	1.65449	0.0257609	0.91333	-1.6218	0.324929	97.1869	299.102	125.74	46.9098	118.911	395.367	214.302	287.636
8.79_391.2107m/z	391.211	8.79483	neg	Isobutyl 2-furanpropionate	92557	Lipids and lipid-like molecules	Fatty Acyls	Fatty acid esters			36.5	0	2M-H	C11H16O3	-4.82455	5.20015	0.0135204	0.91333	-4.84891	0.0347004	10.7339	309.332	3.1385e-06	3.1385e-06	32.2017	303.246	191.235	433.514
10.47_323.2232m/z	323.223	10.4687	neg	gamma-Linolenic acid	LMFA01030141	Lipids and lipid-like molecules	Fatty Acyls	Lineolic acids and derivatives	**	C06426	48.7	50.2	M+FA-H	C18H30O2	1.3866	2.30846	0.0149332	0.91333	-2.80795	0.142799	675.446	4730.06	1386.25	277.474	362.61	6578.52	3810.55	3801.1
5.01_258.1712m/z	258.171	5.005	neg	L-Hexanoylcarnitine	HMDB0000756	Lipids and lipid-like molecules	Fatty Acyls	Fatty acid esters			37	0	M-H	C13H25NO4	0.35544	1.34487	0.0391739	0.91333	-1.10746	0.464111	34.5828	74.514	47.6441	33.539	22.5653	95.8438	68.8796	58.8186
9.10_293.1762m/z	293.176	9.09843	neg	7,10-hexadecadiynoic acid	LMFA01030492	Lipids and lipid-like molecules	Fatty Acyls	Fatty Acids and Conjugates			53.9	72.7	M+FA-H	C16H24O2	1.284	1.30986	0.0436946	0.91333	-1.06274	0.478722	45027.9	94058.6	31415.1	43051.6	60617	79433.1	123174	79569
5.25_187.0970m/z	187.097	5.25033	neg	4-ene-Valproic acid	HMDB0013897	Lipids and lipid-like molecules	Fatty Acyls	Fatty acids and conjugates	**	C16648	50.1	56.3	M+FA-H	C8H14O2	-4.42926	1.226	0.03048	0.91333	-0.911224	0.531734	17742.5	33367.2	23483	14969.2	14775.1	39614	33992.8	26494.8
4.92_175.0969m/z	175.097	4.91988	neg	Butyric acid	107	Lipids and lipid-like molecules	Fatty Acyls	Fatty acids and conjugates	**	C00246	38.8	0	2M-H	C4H8O2	-3.9331	1.18788	0.00994321	0.91333	-0.81029	0.570267	112.252	196.84	112.474	94.707	129.574	194.065	224.677	171.778
11.27_477.0169m/z	477.017	11.2696	neg	3-hydroxy-2-[3-methoxy-4-(sulfooxy)phenyl]-5-sulfino-3,4-dihydro-2H-1-benzopyran-7-olate	HMDB0127802	Phenylpropanoids and polyketides	Flavonoids	O-methylated flavonoids			37.3	0	M+FA-H	C16H16O10S2	0.573725	1.11378	0.00864427	0.91333	-0.70598	0.613026	1880.86	3068.16	1796.99	2115.13	1730.47	2731.96	3473.89	2998.64
11.23_791.0195m/z	791.02	11.2324	neg	[3-(3,5,7-trihydroxy-6-methoxy-4-oxo-4H-chromen-2-yl)phenyl]oxidanesulfonic acid	HMDB0128825	Phenylpropanoids and polyketides	Flavonoids	Flavones			36.4	0	2M-H	C16H12O10S	-4.32188	1.08284	0.0355298	0.91333	-0.730161	0.602837	1923.29	3190.4	1724.89	1628.02	2416.97	2593.32	3694.69	3283.2
9.10_429.1510m/z	429.151	9.09843	neg	Kinetin	HMDB0012245	Organoheterocyclic compounds	Imidazopyrimidines	Purines and purine derivatives	***	C08272	37.3	0	2M-H	C10H9N5O	-7.39651	1.41342	0.030229	0.91333	-1.19478	0.436854	4147.54	9494.11	2982.91	3882.23	5577.49	8177.85	12363.6	7940.92
5.25_125.0960m/z	125.096	5.25033	neg	N(tele)-methylhistaminium	HMDB0062574	Organic nitrogen compounds	Organonitrogen compounds	Amines			39.3	0	M-H	C6H12N3+	1.59653	1.36518	0.0305405	0.91333	-1.12054	0.459922	268.871	584.601	374.771	227.064	204.778	719.904	591.485	442.414
13.27_451.0195m/z	451.019	13.2709	neg	2-hydroxy-3-({3-[3-methoxy-4-(sulfooxy)phenyl]prop-2-enoyl}oxy)butanedioic acid	HMDB0127951	Organic oxygen compounds	Organooxygen compounds	Carbohydrates and carbohydrate conjugates			36.6	0	M+FA-H	C14H14O12S	1.65514	1.5071	0.0176358	0.91333	1.31319	2.4849	1929.47	776.476	1538.24	2453.38	1796.78	583.356	761.155	984.916
0.94_201.0376m/z	201.038	0.936067	neg	Chrycorin	90485	Organoheterocyclic compounds	Oxanes	Unclassified			37.1	0	M-H2O-H	C12H12O2S	-1.42421	4.97023	0.0315106	0.91333	-2.91766	0.132342	31.9124	241.136	95.7372	3.1385e-06	3.1385e-06	177.429	193.186	352.794
8.86_325.2024m/z	325.202	8.85828	neg	Valeracetate	95790	Organoheterocyclic compounds	Oxepanes	Unclassified			37.7	0	M+FA-H	C17H28O3	1.08184	1.69844	0.015031	0.91333	-1.64451	0.319855	294.912	922.02	209.97	248.307	426.46	698.013	1174.39	893.653
9.63_309.2075m/z	309.207	9.63007	neg	Shyobunyl acetate	91308	Lipids and lipid-like molecules	Prenol lipids	Sesquiterpenoids			38.1	0	M+FA-H	C17H28O2	1.36848	1.54176	0.0383616	0.91333	-1.43654	0.369451	575.003	1556.37	904.721	299.224	521.064	1071.17	2003.94	1594
9.57_309.2075m/z	309.207	9.56738	neg	Guaiol acetate	HMDB0037218	Lipids and lipid-like molecules	Prenol lipids	Sesquiterpenoids			38	0	M+FA-H	C17H28O2	1.25069	1.13965	0.0060834	0.91333	-0.736203	0.600317	805.248	1341.37	941.485	685.11	789.15	1205.28	1396.37	1422.46
1.26_267.0736m/z	267.074	1.25883	neg	Inosine	84	Nucleosides, nucleotides, and analogues	Purine nucleosides	Unclassified	**	C00294	51.1	59.3	M-H	C10H12N4O5	0.391712	1.5201	0.0499825	0.91333	-1.40964	0.376405	3583.26	9519.7	4028.42	3307.67	3413.7	13756.9	7709.28	7092.95
5.24_245.0562m/z	245.056	5.2395	neg	Nicotinic acid	HMDB0001488	Organoheterocyclic compounds	Pyridines and derivatives	Pyridinecarboxylic acids and derivatives	***	C00253	38.8	0	2M-H	C6H5NO2	-2.4117	1.40785	0.0463084	0.91333	-1.19067	0.438099	86.0755	196.475	141.312	76.2421	40.672	246.232	177.445	165.748
10.71_363.2159m/z	363.216	10.709	neg	Dihydrocortisol	LMST02030204	Lipids and lipid-like molecules	Steroids and steroid derivatives	Hydroxysteroids	**	C05471	36	0	M-H	C21H32O5	-4.80178	1.6143	0.0306209	0.91333	-1.54447	0.342821	747.601	2180.74	1085.31	468.369	689.127	1545.53	2915.3	2081.37
0.72_289.0696m/z	289.07	0.715567	neg	3,3',4'5-Tetrahydroxystilbene	HMDB0004215	Phenylpropanoids and polyketides	Stilbenes	Unclassified	***	C05901	36.4	0	M+FA-H	C14H12O4	-8.66173	1.63802	0.00601865	0.91333	-1.47736	0.359145	2163.18	6023.14	3560.87	1608.15	1320.52	6374.33	5793.83	5901.27
9.13_323.2231m/z	323.223	9.13457	neg	Phenylpiperazine	96615	Unclassified	Unclassified	Unclassified			37.1	0	2M-H	C10H14N2	-3.06685	4.90399	0.0164145	0.91333	-2.93845	0.130448	17.7296	135.913	53.1889	3.1385e-06	3.1385e-06	179.734	97.7743	130.232
4.71_192.0661m/z	192.066	4.7142	neg	3-Methyloxindole	65756	Unclassified	Unclassified	Unclassified			37.2	0	M+FA-H	C9H9NO	-3.57525	2.83971	0.0430016	0.91333	-1.39602	0.379976	28.5497	75.1355	54.74	30.9091	3.1385e-06	73.2677	73.8884	78.2505
8.79_323.2231m/z	323.223	8.79483	neg	Anabasine	HMDB0004350	Alkaloids and derivatives	Unclassified	Unclassified	**	C06180	38.6	0	2M-H	C10H14N2	-3.18221	2.2652	0.00396361	0.91333	-2.76074	0.147548	294.324	1994.76	478.916	91.9635	312.092	2219.8	1472.32	2292.18
2.46_255.0623m/z	255.062	2.4615	neg	5-aminosalicyluric acid	1147	Unclassified	Unclassified	Unclassified			38.8	0	M+FA-H	C9H10N2O4	0.103464	1.89541	0.0266232	0.91333	-2.07591	0.237185	224.06	944.665	252.37	145.744	274.067	1333.33	871.491	629.178
8.91_307.1918m/z	307.192	8.90915	neg	Virol B	73479	Unclassified	Unclassified	Unclassified			39	0	M+FA-H	C17H26O2	1.11266	1.88775	0.0483805	0.91333	-2.02183	0.246246	75.7378	307.57	148.56	24.6473	54.0062	280.205	196.015	446.49
1.26_403.0490m/z	403.049	1.25883	neg	1,2-Glyceryl dinitrate glucuronide	1583	Unclassified	Unclassified	Unclassified			38.3	0	M+FA-H	C9H14N2O13	3.31041	1.7689	0.023557	0.91333	-1.78983	0.289205	435.666	1506.42	487.525	405.777	413.694	2103.57	1166.43	1249.27
9.09_555.0978m/z	555.098	9.08767	neg	2-O-[2-O-(alpha-D-Mannopyranosyl)-alpha-D-glucopyranosyl]-3-phospho-D-glycerate	73364	Unclassified	Unclassified	Unclassified			37.5	0	M+FA-H	C15H27O17P	1.91019	1.73412	0.044277	0.91333	-1.76852	0.293509	299.923	1021.85	150.817	228.848	520.105	914.876	1449.39	701.294
6.31_255.1237m/z	255.124	6.31423	neg	(±)-Jasmonic Acid	62988	Unclassified	Unclassified	Unclassified			38.6	0	M+FA-H	C12H18O3	-0.500248	1.66829	0.00968356	0.91333	-1.57998	0.334486	79.0919	236.458	75.7833	43.4578	118.035	272.005	185.608	251.761
9.10_446.1415m/z	446.141	9.09843	neg	N-Desethylquinagolide sulfate	2214	Unclassified	Unclassified	Unclassified			36.1	0	M-H	C18H29N3O6S2	-2.31033	1.62572	0.0389699	0.91333	-1.59024	0.332117	353.008	1062.9	148.89	364.898	545.235	759.655	1452.99	976.062
10.70_295.2282m/z	295.228	10.7028	neg	(±)9-HODE	35487	Unclassified	Unclassified	Unclassified			51.2	63.3	M-H	C18H32O3	1.05419	1.54391	0.0299274	0.91333	-1.42265	0.373027	4893.33	13117.9	6614.06	3628.27	4437.65	9190.52	17244.8	12918.4
9.10_351.1348m/z	351.135	9.09843	neg	3-Oxo-14,15-dehydrorhazinilam	HMDB0039105	Benzenoids	Unclassified	Unclassified			40.9	12.2	M+FA-H	C19H18N2O2	-0.767843	1.44486	0.0415268	0.91333	-1.2803	0.411711	1959.34	4759.02	1162.42	2007.01	2708.59	3840.34	6422.63	4014.09
5.25_269.0355m/z	269.035	5.25033	neg	Calcium levulinate anhydrous	72192	Unclassified	Unclassified	Unclassified			37.4	0	M-H	C10H14CaO6	4.16466	1.42847	0.0234895	0.91333	-1.20184	0.43472	287.898	662.26	400.409	234.571	228.712	815.204	663.523	508.052
7.07_227.1287m/z	227.129	7.07402	neg	Geranyl formate	69419	Unclassified	Unclassified	Unclassified			39.2	0	M+FA-H	C11H18O2	-1.07518	1.36713	0.0404722	0.91333	-1.14927	0.450853	661.873	1468.04	933.612	457.381	594.625	1874.46	1078.81	1450.86
2.89_204.1237m/z	204.124	2.89012	neg	8-Amino Caprylic acid	44732	Unclassified	Unclassified	Unclassified			38.4	0	M+FA-H	C8H17NO2	-2.9277	1.36198	0.0195123	0.91333	1.12089	2.17482	1433.47	659.122	1639.89	1397.3	1263.22	800.461	861.885	315.021
4.97_186.1130m/z	186.113	4.96715	neg	Tropine	1164	Unclassified	Unclassified	Unclassified			38.4	0	M+FA-H	C8H15NO	-4.22423	1.32197	0.0170573	0.91333	-1.025	0.49141	134.666	274.04	150.937	112.529	140.531	326.474	211.623	284.022
1.89_352.0741m/z	352.074	1.89115	neg	SB 221284	69190	Unclassified	Unclassified	Unclassified			36.7	0	M-H	C16H14F3N3OS	1.22798	1.30753	0.0365311	0.91333	1.06121	2.08669	1482.43	710.425	1880.39	1401.46	1165.45	444.063	808.958	878.255
5.25_277.0671m/z	277.067	5.25033	neg	Kifunensine	45180	Unclassified	Unclassified	Unclassified			39	0	M+FA-H	C8H12N2O6	-2.94451	1.3043	0.0318984	0.91333	-1.02855	0.490203	3341.04	6815.63	4528.86	2746.93	2747.34	8379.61	6790.86	5276.42
5.25_267.0383m/z	267.038	5.25033	neg	5'-Phosphoribosylglycinamide (GAR)	3411	Unclassified	Unclassified	Unclassified			39	0	M-H2O-H	C7H15N2O8P	-1.54176	1.28772	0.0319868	0.91333	-1.00432	0.498506	1054.8	2115.93	1461.8	833.284	869.321	2526.14	2181.17	1640.47
1.90_267.0964m/z	267.096	1.90332	neg	N-Demethylpromethazine sulfoxide	2148	Unclassified	Unclassified	Unclassified			37.1	0	M-H2O-H	C16H18N2OS	0.763732	1.13787	0.0469399	0.91333	0.829181	1.77668	9628.83	5419.57	11752.1	9299.03	7835.35	3635.33	5770.65	6852.75
13.42_368.1830m/z	368.183	13.4213	neg	EAM2201	85079	Unclassified	Unclassified	Unclassified			38.6	0	M-H2O-H	C26H26FNO	2.46079	1.13679	0.0339259	0.91333	0.786976	1.72545	888.022	514.66	772.366	1111.44	780.262	589.668	477.531	476.781
9.99_311.2232m/z	311.223	9.9941	neg	(±)13-HpODE	64784	Unclassified	Unclassified	Unclassified			51.5	64.5	M-H	C18H32O4	1.37549	1.04566	0.0354291	0.91333	-0.674119	0.626715	6356.65	10142.8	8152.33	5096.81	5820.8	9774.93	9000.52	11653
7.40_294.9999m/z	295	7.39835	neg	5-Hydroxyriluzole	2324	Unclassified	Unclassified	Unclassified			37.6	0	M+FA-H	C8H5F3N2O2S	-2.93466	1.00018	0.0271038	0.91333	0.612821	1.52925	1814.86	1186.76	1916.11	1544.71	1983.75	1421.71	1137.73	1000.86
9.11_331.1500m/z	331.15	9.10993	neg	1,3,11-Tridecatriene-5,7,9-triyne	HMDB0034294	Hydrocarbons	Unsaturated hydrocarbons	Enynes			36.8	0	2M-H	C13H10	2.41926	1.58248	0.0473403	0.91333	-1.46288	0.362769	115.156	317.436	28.6798	112.036	204.752	273.012	417.673	261.621
9.10_221.1544m/z	221.154	9.09843	neg	(6E,8E)-4,6,8-Megastigmatriene	HMDB0035180	Hydrocarbons	Unsaturated hydrocarbons	Branched unsaturated hydrocarbons			44.3	25.2	M+FA-H	C13H20	-1.67081	1.37808	0.0418249	0.91333	-1.16374	0.446353	2387.91	5349.82	1681.49	2229.17	3253.06	4435.93	7131.31	4482.22
0.71_230.1137m/z	230.114	0.708	pos	4-hydroxy-3,5-dimethoxybenzoic acid	265053	Benzenoids	Benzene and substituted derivatives	Benzoic acids and derivatives	**	C10833	37.7	0	M+NH4	C9H12N2O4	0.669113	1.63343	0.0162499	0.91333	1.51195	2.85195	563.899	197.724	453.327	683.325	555.045	150.582	119.793	322.797
0.73_300.1653m/z	300.165	0.729183	pos	Thiazinamium	HMDB0240235	Organoheterocyclic compounds	Benzothiazines	Phenothiazines			37	0	M+H	C18H23N2S+	-0.672111	1.47385	0.0155474	0.91333	-1.25972	0.417626	3439.5	8235.83	3284.48	4606.62	2427.39	8287.78	6474.38	9945.34
0.73_197.0905m/z	197.091	0.729183	pos	L-Theanine	HMDB0034365	Organic acids and derivatives	Carboxylic acids and derivatives	Amino acids, peptides, and analogues		C01047	37.1	0	M+Na	C7H14N2O3	4.81491	1.73466	0.0100693	0.91333	1.69343	3.23424	881.655	272.6	1095.01	853.811	696.147	170.09	256.977	390.733
0.71_189.1234m/z	189.123	0.708	pos	N-Alpha-acetyllysine	HMDB0000446	Organic acids and derivatives	Carboxylic acids and derivatives	Amino acids, peptides, and analogues		C12989	44.6	26.8	M+H	C8H16N2O3	0.40679	1.35702	0.000735403	0.845555	0.996816	1.99559	22853.1	11451.8	21186.1	24475.6	22897.6	10989	10412.4	12954
1.04_216.1111n	217.118	1.04307	pos	Threoninyl-Proline	85962	Organic acids and derivatives	Carboxylic acids and derivatives	Amino acids, peptides, and analogues			39.5	3.98	M+H, M+Na, M+H-H2O	C9H16N2O4	0.513195	1.17232	0.0337679	0.91333	-0.838031	0.559407	560.744	1002.39	511.423	527.902	642.909	928.912	1260.37	817.888
0.73_176.0918m/z	176.092	0.729183	pos	2-Aminoheptanedioic acid	89805	Organic acids and derivatives	Carboxylic acids and derivatives	Amino acids, peptides, and analogues			45.2	30.9	M+H	C7H13NO4	0.256669	1.14119	0.0468113	0.91333	0.818096	1.76308	4246.57	2408.61	3421.06	5099.69	4218.95	2081.36	1886.6	3257.86
5.26_323.0455m/z	323.045	5.2572	pos	Cysteinyl-Tyrosine	85701	Organic acids and derivatives	Carboxylic acids and derivatives	Amino acids, peptides, and analogues			37	0	M+K	C12H16N2O4S	-2.71753	1.14037	0.0224024	0.91333	-0.769875	0.586468	384.988	656.452	529.338	331.045	294.583	624.176	660.322	684.859
6.95_215.1523n	238.141	6.94603	pos	N-Nonanoylglycine	HMDB0013279	Organic acids and derivatives	Carboxylic acids and derivatives	Amino acids, peptides, and analogues			38.6	0	M+H, M+Na	C11H21NO3	0.51951	1.12673	0.0499325	0.91333	-0.812459	0.56941	2055	3608.99	1917.86	2034.67	2212.46	3487.19	4621.62	2718.16
8.15_353.1723m/z	353.172	8.15317	pos	2S-hydroxy-3-(10Z-tetradecenoyloxy)-propanoic acid	LMFA07010692	Lipids and lipid-like molecules	Fatty Acyls	Fatty esters			39.2	0	M+K	C17H30O5	-0.46898	2.47314	0.0394557	0.91333	3.43676	10.8285	799.026	73.7894	731.366	422.502	1243.21	78.1527	116.772	26.4431
10.46_324.2300n	347.219	10.4583	pos	methyl-10-hydroperoxy-8E,12Z,15Z-octadecatrienoate	LMFA01040038	Lipids and lipid-like molecules	Fatty Acyls	Fatty Acids and Conjugates			46.1	34.4	M+Na, M+K, M+H, M+H-H2O	C19H32O4	-0.0925254	1.84069	0.00720484	0.91333	-1.88236	0.271239	14430.8	53203.3	21318.8	7722.52	14251.1	65879.8	43747.2	49983
11.98_303.2318m/z	303.232	11.9788	pos	11,12-Epoxyeicosatrienoic acid	HMDB0004673	Lipids and lipid-like molecules	Fatty Acyls	Eicosanoids	***		38.8	0	M+H-H2O	C20H32O3	-0.323006	1.30145	0.0118876	0.91333	-0.982476	0.50611	101.573	200.693	133.101	101.171	70.447	189.858	184.483	227.739
0.73_176.1282m/z	176.128	0.729183	pos	Mycinonic acid I	LMFA01020402	Lipids and lipid-like molecules	Fatty Acyls	Fatty Acids and Conjugates			39.3	5.82	M+NH4	C8H14O3	0.335081	1.29667	0.00631433	0.91333	0.944826	1.92496	3833.67	1991.56	3621.57	3458.91	4420.53	2333.03	1688.38	1953.27
8.31_313.2373m/z	313.237	8.31268	pos	9,10-epoxy-13-hydroxy-11-octadecenoic acid	74806	Lipids and lipid-like molecules	Fatty Acyls	Octadecanoids			56.9	88.9	M+H	C18H32O4	-0.0470994	1.22608	0.00512847	0.91333	-0.845167	0.556646	5061.3	9092.48	6132.3	4187.84	4863.75	9966.33	8830.74	8480.38
4.43_342.2390m/z	342.239	4.43495	pos	N-hydroxy arachidonoyl amine	LMFA08020029	Lipids and lipid-like molecules	Fatty Acyls	Fatty amides			37.2	0	M+Na	C20H33NO2	-4.19814	1.12388	0.00673284	0.91333	0.722872	1.65046	181.971	110.255	192.087	164.623	189.204	115.987	89.257	125.52
5.24_189.1122m/z	189.112	5.24407	pos	Azelaic acid	LMFA01170054	Lipids and lipid-like molecules	Fatty Acyls	Fatty acids and conjugates		C08261	37.9	0	M+H	C9H16O4	0.302895	1.0785	0.0134698	0.91333	-0.678601	0.624771	136.008	217.692	173.196	126.304	108.523	217.145	215.294	220.638
10.35_294.2195n	277.216	10.3517	pos	beta-kamlolenic acid	LMFA02000157	Lipids and lipid-like molecules	Fatty Acyls	Octadecanoids			42.4	18	M+H-H2O, M+Na	C18H30O3	0.0142685	1.02304	0.0317804	0.91333	-0.650676	0.636982	10377.8	16292.2	11597.1	9428.49	10107.9	12985.3	18711.3	17180
1.07_238.0935m/z	238.093	1.06613	pos	Ganciclovir	HMDB0015139	Organoheterocyclic compounds	Imidazopyrimidines	Purines and purine derivatives			37.6	0	M+H-H2O	C9H13N5O4	0.0605751	1.32648	0.0318369	0.91333	-1.05984	0.479684	585.232	1220.04	751.238	457.207	547.25	1105.25	989.381	1565.48
2.35_209.0927m/z	209.093	2.34955	pos	5-Hydroxyindoleacetic acid	HMDB0000763	Organoheterocyclic compounds	Indoles and derivatives	Indolyl carboxylic acids and derivatives	***	C05635	37.5	0	M+NH4	C10H9NO3	3.30224	1.60037	0.0256078	0.91333	-1.50541	0.352231	332.255	943.285	479.549	182.282	334.932	848.734	737.034	1244.09
0.71_250.1285m/z	250.129	0.708	pos	Ethyl pyruvate	87833	Organic acids and derivatives	Keto acids and derivatives	Alpha-keto acids and derivatives			37.7	0	M+NH4	C10H16O6	0.0199792	1.70894	0.0279273	0.91333	1.64514	3.12779	277.32	88.6632	286.232	342.772	202.956	54.9384	45.7176	165.334
10.97_254.2245n	277.216	10.9725	pos	15-Hexadecanolide	HMDB0031711	Phenylpropanoids and polyketides	Macrolides and analogues	Unclassified			45.9	33	M+NH4, M+Na	C16H30O2	-0.432103	1.15865	0.00957864	0.91333	-0.770652	0.586153	7387.65	12603.6	8710.76	6547.43	6904.75	10811.7	13554.3	13444.8
0.94_145.0648m/z	145.065	0.9387	pos	2-Naphthol	65361	Benzenoids	Naphthalenes	Naphthols and derivatives	**	C11713	37.9	0	M+H	C10H8O	0.203222	1.19627	0.000447458	0.845555	-0.773752	0.584894	48.5032	82.9265	54.6885	46.3947	44.4265	81.5689	82.8546	84.356
4.08_160.0757m/z	160.076	4.07997	pos	Naphthalene epoxide	58364	Benzenoids	Naphthalenes	Unclassified			37.9	0	M+NH4	C10H6O	0.00945091	1.10939	0.00252414	0.91333	0.677216	1.59905	255.837	159.993	229.052	271.132	267.326	158.344	152.895	168.739
10.15_239.1278m/z	239.128	10.1489	pos	2-Hexenoylcholine	LMFA07010716	Organic nitrogen compounds	Organonitrogen compounds	Quaternary ammonium salts			38.4	0	M+K	C11H22NO2+	-1.96893	1.44151	0.00655122	0.91333	-1.16972	0.444508	259.792	584.448	235.762	201.262	342.353	554.388	674.59	524.367
1.39_238.0936m/z	238.094	1.38897	pos	Nicotinamide riboside	HMDB0000855	Organic oxygen compounds	Organooxygen compounds	Carbohydrates and carbohydrate conjugates	**	C03150	36.3	0	M+H-H2O	C11H15N2O5+	-4.88717	5.17677	0.0375047	0.91333	-4.73396	0.0375782	11.6721	310.609	35.0163	3.1385e-06	3.1385e-06	117.392	419.24	395.193
0.80_347.0951m/z	347.095	0.795167	pos	D-1-Deoxy-erythro-hexo-2,3-diulose	86599	Organic oxygen compounds	Organooxygen compounds	Carbohydrates and carbohydrate conjugates			37	0	M+Na	C12H20O10	0.585554	1.5593	0.00544051	0.91333	1.34336	2.53742	530.986	209.262	490.467	645.455	457.037	220.239	190.08	217.468
0.75_261.0582m/z	261.058	0.750417	pos	3,4,5-trihydroxy-6-(2-hydroxyethoxy)oxane-2-carboxylic acid	HMDB0131294	Organic oxygen compounds	Organooxygen compounds	Carbohydrates and carbohydrate conjugates			37.9	0	M+Na	C8H14O8	0.440297	1.50341	0.0293956	0.91333	1.31246	2.48364	310.623	125.068	283.448	374.158	274.263	213.127	58.4497	103.627
0.73_221.0900n	244.079	0.729183	pos	N-Acetyl-D-glucosamine	3356	Organic oxygen compounds	Organooxygen compounds	Carbohydrates and carbohydrate conjugates	**	C00140	44	23.9	M+H, M+Na	C8H15NO6	0.354262	1.18086	0.00619352	0.91333	0.79855	1.73935	4396.04	2527.4	4553.66	4634.65	3999.82	2928.91	1957.52	2695.78
2.89_205.1315n	228.121	2.8925	pos	dexpanthenol	3978	Organic oxygen compounds	Organooxygen compounds	Alcohols and polyols	**	C05944	49	49.3	M+Na, M+K, M+H	C9H19NO4	0.240736	1.12021	0.0270886	0.91333	0.783793	1.72165	16833.4	9777.44	18066.6	17087.8	15345.7	11634.8	11742.9	5954.59
9.35_350.0458m/z	350.046	9.34803	pos	4-Hydroxybenzyl isothiocyanate rhamnoside	88723	Organic oxygen compounds	Organooxygen compounds	Carbohydrates and carbohydrate conjugates			38.4	0	M+K	C14H17NO5S	-0.309585	1.01877	0.0348439	0.91333	0.63642	1.55447	1550.91	997.711	1420.2	1896.72	1335.81	1036.48	1001.01	955.639
0.80_247.1289m/z	247.129	0.795167	pos	L-beta-aspartyl-L-leucine	62015	Organic acids and derivatives	Peptidomimetics	Hybrid peptides			42	16.4	M+H	C10H18N2O5	0.167803	1.39197	0.000401647	0.845555	1.04526	2.06373	1468.99	711.812	1430.31	1572.08	1404.57	744.252	621.163	770.02
0.80_169.0740n	187.108	0.795167	pos	6-Hydroxydopamine	HMDB0001537	Benzenoids	Phenols	Benzenediols			40	4.55	M+H-H2O, M+NH4	C8H11NO3	0.487253	1.04483	0.00186988	0.91333	0.599388	1.51507	2440.26	1610.65	2260.3	2582.96	2477.53	1697.4	1489.79	1644.77
4.42_265.1434m/z	265.143	4.42347	pos	Abscisic acid	HMDB0036093	Lipids and lipid-like molecules	Prenol lipids	Sesquiterpenoids	***		39.3	0	M+H	C15H20O4	-0.0188568	1.29282	0.018959	0.91333	0.971847	1.96135	523.028	266.668	653.871	442.143	473.071	246.862	261.83	291.311
10.96_317.2090m/z	317.209	10.9633	pos	Sterebin D	HMDB0036832	Lipids and lipid-like molecules	Prenol lipids	Sesquiterpenoids			41.9	16.8	M+Na	C18H30O3	0.856823	1.10503	0.00732171	0.91333	-0.69466	0.617855	5897.64	9545.34	6754.51	5220.87	5717.53	8453.68	10356	9826.36
11.40_240.2321m/z	240.232	11.3991	pos	(-)-alpha-Bisabolol	HMDB0036197	Lipids and lipid-like molecules	Prenol lipids	Sesquiterpenoids	**	C09621	37.3	0	M+NH4	C15H26O	-0.536033	1.01855	0.0414416	0.91333	0.660202	1.5803	2764.12	1749.1	3260.94	2784	2247.4	2068.34	1725.75	1453.23
10.46_289.2162m/z	289.216	10.4583	pos	1,17-dihydroxy-androstan-3-one	LMST02020111	Lipids and lipid-like molecules	Sterol Lipids	Steroids			45.7	33.9	M+H-H2O	C19H30O3	0.126921	1.52301	0.0194383	0.91333	-1.34045	0.394898	793.351	2009	984.12	605.465	790.468	2613.59	1689.21	1724.21
7.43_447.2929m/z	447.293	7.42643	pos	Vitamin D3 sulfoconjugate	42578	Lipids and lipid-like molecules	Sterol Lipids	Secosteroids			36.5	0	M+H-H2O	C27H44O4S	0.41099	1.13463	0.028029	0.91333	0.774206	1.71025	1547.15	904.634	1541.87	1410.4	1689.18	675.565	1243.24	795.095
10.70_399.1650m/z	399.165	10.7025	pos	Methyl 3,4-dihydroxy-5-prenylbenzoate 3-glucoside	94662	Phenylpropanoids and polyketides	Tannins	Hydrolyzable tannins			38.8	0	M+H	C19H26O9	0.0142756	1.78969	0.0245855	0.91333	-1.89016	0.269776	113.959	422.419	125.881	109.752	106.242	252.283	543.52	471.454
10.89_276.2323m/z	276.232	10.8943	pos	2-Acetyl-3,5,5,6,8,8-hexamethyl-5,6,7,8- tetrahydronaphthalene	HMDB0061860	Benzenoids	Tetralins	Unclassified			39	0	M+NH4	C18H26O	0.262709	1.03867	0.0285119	0.91333	0.658061	1.57796	2988.88	1894.14	3552.79	2957.92	2455.93	1880.79	1765.42	2036.22
0.69_275.1237m/z	275.124	0.687617	pos	3,7,7,10-Tetramethyl-12-thiabicyclo[9.1.0]dodeca-3,7-diene	91595	Organoheterocyclic compounds	Thiiranes	Unclassified			36.4	0	M+K	C15H24S	2.74584	2.11025	0.0374802	0.91333	2.61574	6.12936	900.873	146.977	901.718	1323.44	477.458	88.3162	172.394	180.22
0.71_346.0094m/z	346.009	0.708	pos	N-(6-Oxo-6H-dibenzo[b,d]pyran-3-yl)-2,2,2-trifluoroacetamide	70470	Unclassified	Unclassified	Unclassified			36.4	0	M+K	C15H8F3NO3	1.89363	7.16473	0.0368607	0.91333	27.4837	1.87678e+08	589.026	3.1385e-06	210.188	734.384	822.507	3.1385e-06	3.1385e-06	3.1385e-06
8.30_346.1082m/z	346.108	8.29945	pos	Morphinan-3-ol, hydrogen sulfate	1979	Unclassified	Unclassified	Unclassified			37.1	0	M+Na	C16H21NO4S	-0.362666	3.25295	0.0304095	0.91333	-2.87591	0.136228	36.8371	270.409	78.5477	31.9636	3.1385e-06	143.889	293.448	373.89
0.69_187.0715m/z	187.072	0.687617	pos	γ-D-Glutamylglycine	24059	Unclassified	Unclassified	Unclassified			38	0	M+H-H2O	C7H12N2O5	0.940588	3.25047	0.00745134	0.91333	2.69508	6.47588	271.011	41.8493	214.966	262.143	335.923	27.3758	98.172	3.1385e-06
8.78_353.1721m/z	353.172	8.77593	pos	sodium chlorovulone II	46016	Unclassified	Unclassified	Unclassified			39.1	0	M+H-H2O	C20H27NaO5	-0.590295	2.20923	0.0483791	0.91333	2.81115	7.01846	272.84	38.8747	289.761	124.45	404.31	20.8312	75.7702	20.0226
10.46_369.2012m/z	369.201	10.4583	pos	Senecionine N-oxide	64458	Unclassified	Unclassified	Unclassified			37.9	0	M+NH4	C18H25NO6	-2.29612	2.121	0.00470886	0.91333	-2.42843	0.185768	226.419	1218.83	358.011	47.2185	274.028	1513.93	1079.56	1063
8.80_324.2300n	307.227	8.79608	pos	TOFA	34518	Unclassified	Unclassified	Unclassified			39	0	M+H-H2O, M+Na, M+H	C19H32O4	-0.0381229	1.8929	0.00578803	0.91333	-1.97044	0.255176	1026.11	4021.17	1651.77	544.045	882.497	4523.71	3121.94	4417.87
3.95_331.1554m/z	331.155	3.94613	pos	Angustine	67367	Unclassified	Unclassified	Unclassified			39.1	0	M+NH4	C20H15N3O	0.340051	1.82506	0.022144	0.91333	1.90249	3.73859	3386.19	905.741	4728.51	2544.27	2885.8	948.04	1019.82	749.364
10.58_307.2266m/z	307.227	10.5837	pos	10-HODTA methyl ester	65404	Unclassified	Unclassified	Unclassified			38.6	0	M+H	C19H30O3	-0.602932	1.67631	0.0119916	0.91333	-1.5851	0.333301	2973.7	8921.99	4402.02	1888.66	2630.44	11163.4	7442.1	8160.42
10.08_349.1984m/z	349.198	10.0831	pos	2,3-dinor-8-iso-PGF2a	36202	Unclassified	Unclassified	Unclassified			36.2	0	M+Na	C18H30O5	-0.31792	1.65421	0.00567784	0.91333	-1.51894	0.348942	241.15	691.089	286.447	241.694	195.308	552.516	826.1	694.65
9.83_330.2641m/z	330.264	9.82673	pos	12-hydroperoxy-9Z,13E-octadecadienoic acid	35350	Unclassified	Unclassified	Unclassified			36.1	0	M+NH4	C18H32O4	0.749034	1.59494	0.00232547	0.91333	-1.41164	0.375884	143.954	382.975	145.264	200.838	85.7611	367.446	401.561	379.919
0.77_232.1182m/z	232.118	0.772683	pos	QUINAMIDE ISOPROPYLIDENE	43826	Unclassified	Unclassified	Unclassified			37.4	0	M+H	C10H17NO5	0.930275	1.55682	0.0319581	0.91333	1.40861	2.65482	384.528	144.841	301.726	452.411	399.446	252.586	46.6545	135.284
0.59_194.0593m/z	194.059	0.585733	pos	2-Nitrofluorene	68692	Unclassified	Unclassified	Unclassified			36.4	0	M+H-H2O	C13H9NO2	-3.46652	1.52079	0.0181681	0.91333	-1.33924	0.395228	692.187	1751.36	623.157	1014.4	439	2147.41	1701.85	1404.83
10.57_283.2267m/z	283.227	10.5708	pos	12(S)-hydroxy-16-Heptadecynoic Acid	35515	Unclassified	Unclassified	Unclassified			39.1	0	M+H	C17H30O3	-0.220193	1.48715	0.0127635	0.91333	-1.25659	0.418532	400.427	956.741	410.14	392.813	398.327	757.163	913.223	1199.84
6.45_178.0994m/z	178.099	6.45128	pos	Pinidine	68168	Unclassified	Unclassified	Unclassified			37.9	0	M+K	C9H17N	0.700308	1.41288	0.0252683	0.91333	-1.17381	0.443248	372.934	841.367	275.022	266.461	577.32	681.175	861.056	981.871
7.53_277.0779m/z	277.078	7.52593	pos	(2-Chlorophenyl)(4-hydroxyphenyl)phenylmethane	1899	Unclassified	Unclassified	Unclassified			37.4	0	M+H-H2O	C19H15ClO	0.296983	1.36501	0.0104535	0.91333	1.07679	2.10933	2220.35	1052.63	1985.32	2076.94	2598.81	1142.61	1294.7	720.595
5.21_287.1141m/z	287.114	5.20957	pos	Obidoxime	1622	Unclassified	Unclassified	Unclassified			37.8	0	M+H	C14H14N4O3	0.741002	1.35634	0.0187259	0.91333	1.10108	2.14515	537.264	250.455	527.544	471.919	612.33	345.985	273.672	131.708
0.80_157.0973m/z	157.097	0.795167	pos	Ammonium benzoate	89228	Unclassified	Unclassified	Unclassified			38.2	0	M+NH4	C7H9NO2	0.933791	1.34708	0.00154141	0.91333	0.998167	1.99746	461.01	230.798	440.429	461.567	481.032	223.08	281.928	187.386
9.25_219.1015m/z	219.101	9.25223	pos	EUPATORIOCHROMENE	43992	Unclassified	Unclassified	Unclassified			37.6	0	M+H	C13H14O3	-0.325589	1.3351	0.00122109	0.91333	0.974433	1.96487	65.2802	33.2237	61.7388	67.8559	66.2459	30.6616	40.0895	28.92
0.80_349.1106m/z	349.111	0.795167	pos	Robinobiose	66862	Unclassified	Unclassified	Unclassified			38.4	0	M+Na	C12H22O10	0.130957	1.3095	0.0211514	0.91333	1.00579	2.00805	874.672	435.584	1101.94	766.431	755.648	445.963	368.772	492.017
1.17_174.1239m/z	174.124	1.17002	pos	Indospicine	3299	Unclassified	Unclassified	Unclassified			37.9	0	M+H	C7H15N3O2	1.33267	1.19859	0.0412183	0.91333	0.915701	1.88649	161.043	85.3666	130.197	175.026	177.905	113.3	96.8799	45.9199
5.24_284.0582m/z	284.058	5.24407	pos	resorcinol sulfoxide	4087	Unclassified	Unclassified	Unclassified			38.3	0	M+NH4	C12H10O5S	-1.91938	1.17664	0.00785534	0.91333	-0.799222	0.574659	714.31	1243.01	881.027	529.96	731.942	1293.53	1179.02	1256.49
0.73_190.1074m/z	190.107	0.729183	pos	Castanospermine	65740	Unclassified	Unclassified	Unclassified			42.5	14.8	M+H	C8H15NO4	0.116084	1.17004	0.0232261	0.91333	0.835355	1.7843	29684.1	16636.3	24422.2	33170	31460.1	18567.7	11718.6	19622.6
4.82_195.1122m/z	195.112	4.81925	pos	3-Hydroxy-N-glycyl-2,6-xylidine (3-Hydroxyglycinexylidide)	1003	Unclassified	Unclassified	Unclassified			37	0	M+H	C10H14N2O2	-3.2112	1.16755	0.0488707	0.91333	-0.875828	0.544941	43.0514	79.0019	43.2882	41.3431	44.5227	79.0774	56.774	101.154
10.11_275.2008m/z	275.201	10.1055	pos	(7Z,9Z,12Z)-octadeca-7,9,12-trien-5-ynoic acid	65390	Unclassified	Unclassified	Unclassified			38.2	0	M+H	C18H26O2	0.862582	1.15616	0.0456835	0.91333	-0.86281	0.549881	398.953	725.527	496.811	257.224	442.824	855.828	558.186	762.567
6.45_161.0962m/z	161.096	6.45128	pos	4-t-Butylbenzoic acid	70136	Unclassified	Unclassified	Unclassified			38.7	0	M+H-H2O	C11H14O2	0.377325	1.13375	0.0395178	0.91333	-0.809195	0.5707	403.785	707.525	407.711	429.557	374.086	725.405	870.373	526.797
5.22_243.0880m/z	243.088	5.22105	pos	5-Nitro-1,10-phenanthroline	96302	Unclassified	Unclassified	Unclassified			38.6	0	M+NH4	C12H7N3O2	1.53878	1.11478	0.0184052	0.91333	0.73178	1.66069	1263.66	760.927	1173.57	1204.08	1413.33	658.778	974.694	649.308
1.11_232.1060n	255.095	1.11125	pos	N6-Acetyl-LL-2,6-diaminoheptanedioate	63453	Unclassified	Unclassified	Unclassified			38.4	0	M+H, M+Na	C9H16N2O5	0.170305	1.1106	0.028667	0.91333	0.751348	1.68336	1222.86	726.439	1258.57	1191.68	1218.34	483.635	704.059	991.622
10.49_406.0719m/z	406.072	10.4937	pos	Difenoconazole	72265	Unclassified	Unclassified	Unclassified			49.1	90.9	M+H	C19H17Cl2N3O3	-0.0992748	1.08239	0.0455058	0.91333	0.754678	1.68726	21908	12984.4	16585.4	25884.9	23253.8	15583.3	12672.3	10697.7
0.71_203.1027m/z	203.103	0.708	pos	Proclavaminic acid	64565	Unclassified	Unclassified	Unclassified			38	0	M+H	C8H14N2O4	0.237347	1.07476	0.0346425	0.91333	0.730352	1.65904	1215.9	732.893	999.471	1351.92	1296.31	830.519	517.777	850.382
1.04_310.1227n	293.119	1.04307	pos	Porphyrin	66291	Unclassified	Unclassified	Unclassified			36.8	0	M+H-H2O, M+Na	C20H14N4	2.91063	1.06325	0.0260107	0.91333	0.693099	1.61675	1718.57	1062.97	1414.33	1822.11	1919.26	842.718	1165.85	1180.35
4.97_271.0790m/z	271.079	4.97472	pos	D-Lombricine	63423	Unclassified	Unclassified	Unclassified			38.5	0	M+H	C6H15N4O6P	-4.55854	1.05483	0.041871	0.91333	-0.697691	0.616558	88.6541	143.789	75.5303	110.684	79.748	171.148	140.897	119.32
4.84_283.1155m/z	283.115	4.84397	pos	Cardiogenol C	64802	Unclassified	Unclassified	Unclassified			37.1	0	M+Na	C13H16N4O2	-4.19551	1.03967	0.0403403	0.91333	-0.672513	0.627413	467.878	745.726	629.019	339.956	434.659	769.694	795.05	672.434
